# Supplementary material for: Bis(thio­cyanato-κN)[tris­(2-pyridylmeth­yl)amine-κ4 N,N′,N′′,N′′′]nickel(II) methanol hemisolvate
Source: Acta Crystallogr Sect E Struct Rep Online. 2009 Jun 13;65(Pt 7):m771. doi: 10.1107/S1600536809021722 (PMC2969451; doi:10.1107/S1600536809021722)
Supplement: Supplementary file 2 [file e-65-0m771-Isup2.hkl]

data_I
loop_
_refln_index_h
_refln_index_k
_refln_index_l
_refln_F_squared_meas
_refln_F_squared_sigma
_refln_F_squared_calc
_refln_observed_status
   1    0   -1     112.59      14.14     303.41 o
   1    0    1     391.04      47.57     266.45 o
   0    1    2     139.78     272.75     174.60 <
   0    0    2   34349.06    3667.95   30550.93 o
   0    2    0     159.43      32.88       9.71 o
   1    1   -1   25771.90    2723.69   25494.31 o
   1   -1    0   12544.87    1323.55   11818.66 o
   1   -1   -1    7584.41     776.94    7210.23 o
   1    2    1    6156.17     629.08    5601.72 o
   1    2    0    5705.80     584.45    6482.56 o
   1    1    2   11195.24    1145.94   10976.02 o
   0    2    2     188.26      24.43     152.10 o
   0    1   -2    1674.91     171.92    1615.34 o
   1   -1    1    1186.53     123.06     777.79 o
   1    0   -2      54.00       8.08       9.93 o
   0    2   -1   18684.14    1896.97   18584.30 o
   1    0    2    4235.13     436.41    3427.38 o
   1   -1   -2   17322.20    1753.34   18186.19 o
   1    2    2      -1.10      25.35      14.15 <
   1    2   -1     175.04      43.35       8.59 o
   1    1   -2    5019.05     510.79    4602.31 o
   0    1    3     308.02      35.63     108.21 o
   1   -2   -1     892.65      98.82     875.54 o
   1   -2    0      47.57      20.57     116.74 o
   0    0    3     871.34      91.29     599.46 o
   0    3    1      28.29      11.02       4.20 o
   1    3    1    2713.40     275.69    2716.48 o
   0    2    3   20308.54    2065.77   19154.16 o
   0    3    0    1298.94     133.53    1229.19 o
   1   -1    2   16006.92    1628.08   14447.96 o
   1    3    0    7552.08     767.57    9017.01 o
   1   -2   -2    3138.05     319.41    3643.07 o
   0    3    2   11660.30    1185.98   11554.31 o
   2    1    0       7.16      17.27      14.41 <
   1    1    3   11006.79    1129.22   10663.59 o
   0    2   -2    4132.64     421.35    3896.14 o
   1    3    2    3164.14     326.39    2345.33 o
   2    0    0    8442.16     852.98    7944.31 o
   2    1    1    6869.55     698.14    6989.89 o
   1   -2    1    1797.79     185.51    1535.70 o
   1    2    3    2318.32     241.16    1792.18 o
   1    0   -3     155.20      19.29     219.78 o
   1   -1   -3    2030.32     208.29    1239.64 o
   1    2   -2     144.37      28.65     174.86 o
   2    0   -1     899.08      92.02    1123.05 o
   2    1   -1    4045.03     409.41    3467.60 o
   0    1   -3     722.02      75.67     592.05 o
   1    0    3    5413.21     558.00    5258.55 o
   2    2    1    4403.19     447.79    3538.23 o
   2    2    0   16185.82    1639.28   15131.85 o
   2    0    1    1478.20     151.90    1056.49 o
   0    3   -1    5728.21     584.45    6002.14 o
   1    3   -1    6120.54     625.41    4743.16 o
   2    1    2   12426.58    1269.92   11269.86 o
   1    1   -3    9357.22     947.75    9203.98 o
   0    3    3   21069.87    2145.67   18033.03 o
   2   -1    0     654.79      68.33     472.38 o
   2   -1   -1    5737.94     580.96    5244.51 o
   1   -2   -3    1786.95     183.86    1817.38 o
   2    2    2    2740.95     282.12    2569.17 o
   2    2   -1   10994.67    1112.14   10699.39 o
   1    3    3    2172.85     227.02    1632.56 o
   1   -3   -1   23673.25    2396.93   22991.70 o
   2    0   -2    3926.75     398.57    2369.70 o
   0    1    4    8187.96     838.28    6400.49 o
   1   -3    0   26814.98    2719.28   25973.35 o
   2    1   -2   26268.00    2662.52   24700.49 o
   2    0    2    2331.73     239.88    2160.17 o
   2    3    1   27998.56    2834.81   25915.45 o
   1   -3   -2     105.98      17.82      52.88 o
   1   -2    2   70379.27    7125.96   62577.09 o
   2   -1    1    6555.11     665.63    5858.71 o
   0    2    4     481.41      54.00     419.95 o
   1   -1    3    2750.32     282.12    1799.82 o
   1    4    1   19420.85    1965.85   18246.39 o
   2    3    0    4637.38     472.22    3899.06 o
   0    0    4     474.61      52.53     241.94 o
   2   -1   -2    5713.15     578.94    4463.59 o
   0    4    1     344.75      38.57     395.44 o
   1    4    2    1775.93     188.63    1564.27 o
   2    3    2     100.29      19.47      56.30 o
   0    4    2    2661.61     272.39    2066.52 o
   1    1    4   24432.55    2504.20   23748.55 o
   0    2   -3   14604.39    1478.75   14064.68 o
   1    2    4   43602.32    4458.29   42956.46 o
   1    4    0   12662.23    1284.61   12358.45 o
   0    3   -2     973.10     101.57     561.29 o
   1    3   -2     589.41      82.47     762.34 o
   0    4    0   40236.51    4075.89   38116.44 o
   1    2   -3    2269.65     233.63    2206.76 o
   1   -1   -4   17810.59    1806.61   16541.80 o
   2    2    3    1994.32     207.55    1982.54 o
   1   -3    1   16801.12    1710.73   14280.69 o
   2    2   -2   21725.21    2223.73   20386.53 o
   2    1    3    3679.71     378.37    3718.02 o
   2   -2   -1     666.92      68.88     673.74 o
   1    0   -4      29.76      11.94      37.19 o
   1   -3   -3   13809.46    1400.32   12721.44 o
   2    3   -1     185.14      29.57     127.14 o
   2   -2    0    8607.84     876.86    6929.95 o
   0    3    4    1062.00     111.31     640.20 o
   1    0    4     203.88      30.86      57.34 o
   2   -1    2     534.67      58.78     442.32 o
   1    4    3    1977.42     204.43    1498.45 o
   2    0   -3    1906.53     194.51    1193.88 o
   1    3    4      59.88      31.59      32.96 <
   0    4    3    4020.42     411.61    3528.81 o
   0    1   -4    8176.76     832.22    7892.64 o
   1   -2   -4      74.94      18.73      75.22 o
   2   -2   -2    4882.95     496.65    4953.85 o
   2    3    3    6511.39     668.57    5999.09 o
   2   -1   -3    4383.54     446.69    4376.99 o
   1    4   -1   10426.02    1088.08    9730.22 o
   2    0    3     987.98     109.65     976.06 o
   2    1   -3      24.61       9.92      22.50 o
   2    4    1    3531.48     359.63    2913.09 o
   2   -2    1    5387.86     552.30    4731.01 o
   0    4   -1     543.12      59.69     665.75 o
   1    1   -4    1728.00     176.33    2209.62 o
   2    4    2       6.61      16.16       1.50 <
   1   -2    3     450.92      57.49     419.67 o
   2    4    0     745.90      78.61     796.70 o
   1   -4   -1    1402.89     144.18    1520.19 o
   1   -4   -2     798.98      83.75     860.36 o
   1   -3    2   11979.34    1218.85   11661.89 o
   0    1    5    1369.10     143.08    1403.95 o
   2    3   -2      54.18      18.37      33.81 o
   3    1    0    2138.14     218.57    1909.97 o
   1   -1    4     913.04     117.92    1159.77 o
   2   -2   -3    2073.67     212.14    2287.38 o
   0    2    5    3435.79     354.86    3734.30 o
   1   -3   -4   14375.35    1459.47   14119.07 o
   1   -4    0    1669.59     172.29    1838.20 o
   3    1    1      27.00      18.55      35.91 <
   1    4    4    1607.51     169.16    1584.70 o
   2    2    4    2065.40     216.92    1895.84 o
   3    2    0    7447.39     753.61    7546.00 o
   3    2    1     168.98      22.22     167.08 o
   2    2   -3    7418.37     794.75    7776.92 o
   0    4    4     906.06      97.90     808.55 o
   1    3   -3      67.96      20.57      54.26 o
   0    3   -3     314.08      37.65     262.92 o
   1    5    1      88.71      17.45      58.03 o
   2    4    3     564.43      74.75     518.78 o
   1    5    2    3007.09     307.28    2763.99 o
   3    0    0    8252.98     833.32    7817.54 o
   3    1   -1    4392.36     445.41    4813.99 o
   2    1    4     452.75      52.71     535.31 o
   2   -3   -1    2268.91     232.90    2116.19 o
   2   -1    3    1392.06     146.57    1078.24 o
   1    2    5   11722.01    1205.81   12319.83 o
   0    0    5    2226.67     229.77    2576.99 o
   0    2   -4      86.14      22.04     145.75 o
   2    4   -1    8367.59     849.30    8270.64 o
   3    0   -1     357.80      38.02     452.78 o
   1   -4   -3    1593.55     163.65    1839.82 o
   2   -2    2     328.77      40.78     248.88 o
   2    3    4    5015.93     516.67    4192.47 o
   1    1    5    4310.62     445.41    3276.85 o
   0    5    1    1730.93     177.80    1627.59 o
   0    5    2     126.00      21.49     151.78 o
   2   -3    0    2454.24     253.47    2205.73 o
   1    4   -2    2134.65     220.04    1592.07 o
   3    0    1      19.29      11.57       2.54 <
   2   -3   -2    3222.18     329.33    3560.38 o
   3    2   -1   24849.86    2522.20   23992.37 o
   1    2   -4    3688.89     376.16    2972.42 o
   0    3    5      98.08      23.14     209.23 o
   3    2    2     703.47      74.39     710.87 o
   2    0   -4    1642.04     173.75    1523.31 o
   1    5    0      13.59      16.53      11.15 <
   1   -1   -5      76.04      15.98      96.16 o
   0    4   -2   11919.83    1214.63   11173.25 o
   3    1    2     168.06      23.51     132.72 o
   2   -1   -4      18.55      13.78       2.55 <
   3    3    1    1909.46     194.88    1832.06 o
   1    5    3    1749.12     181.29    1635.54 o
   1    3    5     242.63      48.67     141.70 o
   3    3    0    1611.18     165.49    1974.60 o
   1   -4    1   15288.76    1581.79   14120.98 o
   1    0   -5       3.12      12.67       0.08 <
   1   -2   -5     398.75      46.65     201.22 o
   0    5    0   16347.27    1658.93   16455.16 o
   2    0    4    4246.34     442.10    4077.56 o
   0    5    3    1936.28     198.92    1904.96 o
   3    1   -2    2656.83     275.88    3367.51 o
   3    0   -2     130.96      20.20       8.67 o
   3    3    2     460.65      50.88     455.91 o
   2    1   -4    4623.78     469.10    4717.14 o
   3   -1    0      15.80      26.45       7.17 <
   3   -1   -1   11681.42    1179.92   11338.84 o
   1    0    5      54.18      28.10      43.75 <
   2    5    1    4716.54     478.84    5053.66 o
   2    5    2    2900.01     296.26    2935.25 o
   2   -3    1     211.41      34.71     100.51 o
   2   -3   -3     808.34      84.86    1098.82 o
   3    0    2   12290.85    1250.45   12120.19 o
   0    1   -5    4375.09     447.79    4273.86 o
   2   -2   -4    6028.33     611.63    5557.89 o
   2    4    4      25.90      20.20       6.21 <
   3    3   -1    6262.15     633.49    5985.37 o
   2    3   -3     524.20      55.47     523.65 o
   1   -3    3    1978.53     203.33    1621.06 o
   1   -4   -4     202.96      53.63     115.39 o
   3    2   -2      24.98      21.12      20.32 <
   3   -1    1    5240.01     539.63    5066.41 o
   1   -2    4    4452.60     453.31    3537.51 o
   1    5   -1   21067.29    2141.26   20883.50 o
   3    2    3    1873.65     224.26    1709.77 o
   2    5    0      98.63      18.00      87.46 o
   3   -1   -2     196.90      24.43     160.52 o
   2    4   -2      99.73      18.00      86.37 o
   1    1   -5    2094.61     214.16    2359.96 o
   1    5    4    8111.55     831.86    6891.51 o
   1    4    5    7738.51     839.39    7921.73 o
   1   -3   -5     404.63      47.57     278.45 o
   0    4    5    7399.27     768.67    7055.52 o
   2    5    3   10783.99    1101.49   10408.46 o
   3    1    3     221.69      29.76     155.06 o
   3    4    1    5809.21     590.14    6177.04 o
   3    3    3     398.94      66.31     351.04 o
   0    5   -1    2982.48     306.37    2672.49 o
   0    5    4      16.53      13.96       5.37 <
   2   -2    3    8368.33     854.45    8305.10 o
   2    2    5    3945.66     408.31    4143.15 o
   3    4    2     209.94      41.51     137.76 o
   2    2   -4     103.41      15.61     182.52 o
   1   -5   -2       3.67      13.78       3.12 <
   1   -5   -1    8474.31     861.98    7987.51 o
   3    4    0    4275.54     434.20    4034.63 o
   1   -4    2     157.04      31.59     186.14 o
   3    0   -3    1234.28     126.92    1504.94 o
   2   -1    4    4808.56     496.47    4285.84 o
   2    3    5     973.47     105.43     699.60 o
   1    4   -3    4465.83     456.06    4328.69 o
   1    3   -4    3382.89     346.96    2986.55 o
   1   -1    5      -8.63      11.94       8.14 <
   0    3   -4    1227.85     128.39    1330.34 o
   3    1   -3   11925.34    1268.45   12011.41 o
   2    1    5     522.55      63.18     562.39 o
   0    2    6    2740.40     317.39    2205.79 o
   3   -2   -1   10285.87    1045.10   10260.69 o
   2   -4   -1     151.90      27.55     149.14 o
   0    1    6     105.98      23.51      48.72 o
   2   -3    2    4962.29     507.49    4293.34 o
   3   -1    2      41.33      17.82      44.24 o
   0    4   -3      18.92      16.35      28.39 <
   3   -2    0     951.06      99.55     977.50 o
   2   -3   -4     265.41      37.29     291.11 o
   2   -4   -2     714.12      75.67     667.81 o
   2    5   -1    4278.66     437.14    4722.33 o
   3    3   -2      23.14       4.41       5.08 o
   1   -5   -3    1201.22     123.61    1069.47 o
   3    0    3     542.20      59.88     414.40 o
   1   -5    0    1662.61     172.65    1322.65 o
   3   -1   -3    3561.24     363.31    3475.69 o
   1    6    2    4945.95     504.92    4490.59 o
   2   -1   -5    5748.78     584.81    5855.74 o
   3   -2   -2     291.49      39.31     344.02 o
   1    2    6   20990.15    2157.42   18930.74 o
   3    4    3    2622.67     271.10    2717.29 o
   2    0   -5     990.00     114.43    1218.33 o
   1    6    1     161.45      21.86     197.71 o
   2   -4    0    2546.63     261.18    2610.35 o
   2    5    4     473.88      70.35     242.45 o
   0    3    6    3965.87     407.20    4486.16 o
   0    2   -5    1259.81     131.14    1234.27 o
   3    4   -1    1047.49     108.37     921.77 o
   3    2   -3   34130.86    3497.50   32088.94 o
   1    1    6     948.12     102.67     789.03 o
   2    4    5    2441.01     270.92    2507.91 o
   1    5   -2     210.31      41.51     183.07 o
   1    3    6   12608.05    1287.55   11793.64 o
   0    0    6    9637.87    1000.83    9980.55 o
   1    2   -5     855.00      89.82     751.43 o
   1    6    3    2456.08     274.22    1940.01 o
   3   -2    1      40.22      17.27      33.68 o
   3    2    4    2858.32     297.37    3254.73 o
   1   -4   -5    9498.47     966.12    8923.62 o
   2   -4   -3    1720.10     177.61    1437.82 o
   0    6    2    1491.98     153.00    1567.82 o
   1   -1   -6      -6.98      16.35       5.45 <
   2   -2   -5    7305.04     742.22    7483.67 o
   1    5    5    5772.66     593.08    4730.03 o
   2    0    5     482.88      73.29     410.88 o
   3    3    4       9.18      18.37      23.80 <
   0    6    1    5047.52     513.92    5215.17 o
   1   -2   -6     138.67      23.51     104.17 o
   2    1   -5     640.65      67.22     672.08 o
   1    6    0   18208.61    1848.12   17085.02 o
   0    5   -2     462.12      51.98     388.08 o
   2    4   -3     245.20      29.02     177.82 o
   0    5    5   14815.25    1534.22   14067.38 o
   3    1    4    3820.95     429.79    4191.17 o
   2    6    2    1572.79     162.00    1410.73 o
   0    6    3    2828.01     290.20    2666.87 o
   3    5    1     375.61      49.41     326.90 o
   1   -5   -4    1745.81     180.92    1575.65 o
   1    0   -6    1118.39     116.82    1202.88 o
   2    3   -4     427.59      47.02     415.27 o
   2    6    1     578.75      65.75     800.35 o
   3    5    2     619.71      78.80     463.05 o
   3   -2   -3    6693.60     679.04    6205.20 o
   1   -5    1   13605.21    1381.04   12535.30 o
   2   -4    1     422.82      54.37     353.52 o
   1   -3    4   12900.46    1310.51   11742.80 o
   1    0    6    3533.50     365.14    3587.51 o
   1    4    6    3320.62     375.61    2380.66 o
   0    4    6    7132.76     763.35    6883.58 o
   3    0   -4    5994.54     607.59    5642.40 o
   1    6    4    6070.39     622.84    5797.50 o
   2    6    3     519.98      57.12     304.41 o
   3   -1    3    7034.68     723.86    6458.94 o
   0    6    0    1746.18     180.92    2082.14 o
   3    5    0    3186.54     324.37    2578.50 o
   3    4    4      67.78      18.37      96.97 o
   2    5   -2     181.84      24.61     166.80 o
   1   -3   -6    6773.86     693.18    6813.48 o
   2   -2    4    2614.03     269.63    1858.39 o
   1   -4    3    8665.14     881.63    7487.38 o
   1   -2    5    1659.49     171.18    1608.74 o
   3    1   -4     280.47      32.51     177.85 o
   3    4   -2     551.94      59.14     604.83 o
   2   -3    3    4608.54     472.41    3647.27 o
   3    3   -3     142.90      17.45      72.70 o
   3    5    3     434.20      57.31     510.85 o
   3   -1   -4    4478.32     455.14    4637.77 o
   3   -2    2    1863.36     193.22    1594.48 o
   0    1   -6     400.59      49.04     531.20 o
   3   -3   -1     129.67      21.86     197.23 o
   2    6    0     534.86      83.75     368.28 o
   2   -4   -4    6508.27     661.41    6155.54 o
   2   -3   -5     -16.53      19.84     149.56 <
   2    5    5   10876.75    1119.12   11149.85 o
   4    1    0     165.12      21.31     150.07 o
   4    2    0     187.35      24.80     186.72 o
   0    6    4   11740.01    1195.34   11167.30 o
   3    0    4    6818.68     696.67    6437.30 o
   4    2    1    1033.16     107.08     874.62 o
   3   -3   -2   10223.79    1034.81   10135.00 o
   3   -3    0      98.27      19.65     121.16 o
   2    2    6    3974.32     413.08    3621.36 o
   1    6   -1    2043.73     211.22    2520.50 o
   1    1   -6     792.00      95.14     901.85 o
   4    1    1    8153.43     825.06    8592.19 o
   2    2   -5     362.02      40.59     304.35 o
   2    3    6   26333.02    2703.12   24081.10 o
   1    4   -4    2541.48     261.37    2415.57 o
   2   -1    5    2137.95     221.14    1818.42 o
   4    1   -1   13836.64    1398.30   14084.08 o
   2    6    4    2877.24     297.73    2882.77 o
   4    2   -1      47.57      12.49      18.41 o
   0    4   -4    4605.23     470.39    4095.31 o
   4    3    1     771.24      80.63     633.24 o
   4    0    0    5605.52     567.73    5900.39 o
   3    5   -1      70.16      17.08     105.27 o
   4    3    0    5165.25     524.57    4778.98 o
   1    3   -5    8990.98     911.94    9126.25 o
   4    2    2     104.88      24.61     157.45 o
   3    2   -4     -18.37       9.92       3.27 <
   2    1    6    2450.20     260.82    2340.56 o
   0    3   -5     137.94      24.24     137.45 o
   1    5   -3    3435.24     355.41    3746.08 o
   3   -2   -4    1837.10     188.08    2008.16 o
   1   -6   -2      63.18      15.80      64.78 o
   1   -5   -5    4826.74     494.08    4062.32 o
   4    0   -1     220.41      30.86     232.68 o
   2   -4    2   13715.05    1395.18   11692.25 o
   0    6   -1   10460.18    1065.12    9953.90 o
   2   -5   -2    1925.63     198.37    1992.63 o
   3    2    5    2849.69     298.65    3054.32 o
   3    3    5    4211.81     436.96    3862.43 o
   2   -5   -1     189.37      25.35     141.15 o
   1   -5    2    2282.69     237.86    1863.09 o
   3   -3   -3     734.88      77.14     623.67 o
   1   -6   -1     612.18      66.86     541.42 o
   1   -1    6    1603.10     175.96    1572.29 o
   2    4    6    2222.26     245.20    2037.57 o
   4    3    2    8049.65     822.49    8070.28 o
   3   -3    1    4820.31     492.43    4616.72 o
   4    0    1    1865.57     191.75    1838.41 o
   1   -4   -6     117.73      27.92     207.91 o
   1    5    6    7453.82     766.65    7133.49 o
   4    1    2    1672.89     172.10    1419.07 o
   3    5    4      15.80      22.96      56.33 <
   2   -1   -6     832.41      89.27     961.13 o
   0    2    7   10102.20    1031.32    9097.56 o
   1    6    5    7587.17     777.86    6462.58 o
   2    6   -1    1104.24     115.71    1210.44 o
   1   -6   -3    2345.14     240.43    2083.50 o
   0    5   -3     328.59      40.59     372.43 o
   0    5    6    4936.58     505.84    4807.79 o
   4    1   -2     594.18      62.45     453.22 o
   2    0   -6    1908.55     195.98    2276.76 o
   0    1    7     637.71      69.61     591.05 o
   4    3   -1    1714.96     175.41    1700.89 o
   2   -5   -3     -24.98      15.61       2.57 <
   2   -2   -6     342.00      38.76     267.76 o
   0    3    7    1245.49     131.69    1244.44 o
   3    1    5     168.80      56.94      86.50 o
   2   -5    0     235.10      30.31     253.32 o
   3    4    5    1598.87     178.53    1231.43 o
   2    4   -4    1060.90     110.75    1035.16 o
   4    0   -2     102.12      33.43      49.66 o
   1    2    7     622.47      70.35     620.56 o
   1    7    2    4655.38     473.33    4518.00 o
   3    6    2    1003.41     112.22    1040.69 o
   0    6    5    1517.69     158.69     989.78 o
   4    2   -2    2004.24     203.14    2255.94 o
   4    4    1      17.45      11.57       8.38 <
   3    6    1      16.16      13.59      24.47 <
   3   -2    3    1344.85     145.47    1081.53 o
   1    3    7     905.51      98.08    1036.34 o
   1   -6    0     856.47      91.65     930.18 o
   2   -4   -5    2174.87     223.90    2171.81 o
   3   -1    4     834.98      90.37     873.55 o
   0    2   -6     399.49      47.20     275.02 o
   2    5   -3    3666.48     375.98    3733.04 o
   3    4   -3    4191.23     431.08    4459.04 o
   1    7    3     110.39      38.39     107.63 o
   4    2    3    1573.16     162.92    1597.74 o
   4   -1    0    5800.94     586.84    5875.26 o
   4   -1   -1    2792.38     283.59    2377.68 o
   1    7    1     241.90      29.57     185.75 o
   2    0    6    3830.87     400.59    3606.59 o
   4    4    2    4445.25     452.20    4409.65 o
   4    4    0    3184.16     324.92    2751.12 o
   1    2   -6     -10.84      11.20       0.43 <
   3    0   -5    3092.14     314.82    3217.06 o
   4    0    2    1427.32     146.57    1227.65 o
   4    3    3    4017.66     412.16    3807.61 o
   1    6   -2    3160.83     325.10    2910.78 o
   1    1    7     869.51      94.59     731.55 o
   3    6    3    4936.40     502.90    5287.25 o
   1   -6   -4     352.84      40.41     231.82 o
   3   -1   -5    3773.93     384.43    3744.42 o
   2    6    5    1505.02     166.59    1819.95 o
   1   -2   -7      -1.10      15.43       7.93 <
   2    1   -6    2754.54     281.20    2869.03 o
   1   -1   -7    4110.42     422.08    3591.06 o
   2    3   -5    2196.73     231.43    2127.79 o
   0    0    7       7.90      13.41       0.63 <
   3    3   -4    1814.32     191.57    1611.82 o
   3    5   -2     273.67      32.14     312.80 o
   2    5    6     708.98      81.18     588.30 o
   2    7    2    5539.95     564.98    5332.94 o
   3    6    0    9022.20     914.69    9166.57 o
   1   -4    4     896.14      94.22     732.24 o
   1   -3    5    3523.77     372.67    3293.92 o
   2   -3    4   29408.81    2989.28   27387.12 o
   3   -3   -4   10112.30    1025.81    9740.56 o
   4    1    3    1991.20     204.80    1869.81 o
   0    7    2    2103.79     216.00    2011.24 o
   4   -1    1    4446.36     450.73    4442.57 o
   3    1   -5     655.53      69.06     783.15 o
   3   -3    2    2971.83     306.00    3031.32 o
   2   -3   -6     457.90      51.61     313.85 o
   4   -1   -2    4667.50     472.96    4292.71 o
   0    4    7    2452.59     256.22    2231.80 o
   2   -5   -4      58.78      32.51     104.67 <
   1    4    7   10644.59    1089.18    9709.90 o
   3   -4   -1     689.69      74.57     646.85 o
   2   -2    5    1664.08     197.45    1310.96 o
   2    7    1    1921.04     197.26    2032.99 o
   4    3   -2   26769.61    2722.40   24753.40 o
   2    7    3   11041.87    1120.96   10380.16 o
   0    7    3      18.92      21.31      46.18 <
   3   -4   -2      27.37      37.84      38.35 <
   1    7    4     227.20      36.37     269.63 o
   2   -5    1    4780.83     490.22    4109.97 o
   3    0    5     455.69      66.49     520.18 o
   0    6   -2    2925.36     300.31    3158.38 o
   0    7    1    9383.67     953.81    9723.96 o
   4    4    3      -0.55      18.92       4.01 <
   1    7    0    8565.22     890.26    8180.96 o
   1   -3   -7    4330.46     445.96    4075.24 o
   4    1   -3    9744.77     986.69    9261.06 o
   1    0   -7       7.53      15.06      12.57 <
   4    4   -1      20.39      14.69      16.47 <
   3    5    5    2751.42     285.24    2639.87 o
   4    0   -3    2818.28     286.71    3371.58 o
   2    6   -2      34.16      22.96      13.52 <
   3   -2   -5      35.27      14.51       9.35 o
   2   -4    3      86.88      36.73     150.34 o
   3   -4    0    7005.66     715.22    6563.38 o
   1   -6    1     287.45      36.37     250.94 o
   1   -5   -6    3649.58     379.28    3484.16 o
   3    6    4      34.16      51.61       9.99 <
   1    0    7    1402.71     147.86    1307.14 o
   1   -2    6     442.84      49.78     402.29 o
   1   -5    3   15474.08    1575.00   14138.96 o
   1    6    6    3594.66     373.77    3524.54 o
   4    2   -3      38.57      20.94      14.15 <
   3   -4   -3     250.90      31.41     292.56 o
   4    5    1    9303.59     942.79    9349.38 o
   0    7    4     650.94      74.75     432.30 o
   4    5    2    1147.04     119.02    1050.17 o
   2    7    0     832.77      89.45     836.57 o
   2    7    4   11249.79    1162.28   10229.78 o
   4    0    3    1512.73     157.78    1641.06 o
   1    4   -5     700.71      74.75     828.88 o
   3    2   -5    2497.22     276.06    2558.82 o
   2    3    7     494.45      68.88     442.16 o
   1    5   -4      15.61      25.35       1.04 <
   3    6   -1     162.73      22.78     128.80 o
   4   -1    2   12150.15    1232.63   11625.64 o
   4    3    4     697.96      78.43     631.21 o
   4   -2   -1     312.61      36.55     313.88 o
   2    2    7     708.24      81.73     667.62 o
   3    3    6    1006.71     111.86    1074.92 o
   4    2    4     360.92      42.43     408.40 o
   4   -1   -3    7007.31     710.63    7222.90 o
   0    7    0    1657.65     172.47    1127.62 o
   1   -6   -5    2652.05     272.94    2356.05 o
   2    2   -6      38.02      17.45      38.89 o
   0    6    6    9996.59    1026.00    8295.94 o
   2   -1    6    2648.38     273.86    2566.40 o
   0    1   -7     236.75      33.06     159.72 o
   3    2    6    8568.71     883.10    9026.31 o
   4   -2    0    1438.53     148.78    1296.27 o
   0    4   -5    6447.84     660.30    6191.69 o
   4    5    0      14.51      13.78       5.22 <
   1    5    7     168.06      48.31      94.02 o
   4   -2   -2    2927.56     297.92    2640.15 o
   1   -4   -7     190.65      32.14     127.37 o
   0    5   -4      44.45      16.16      81.75 o
   3   -4    1     613.65      69.43     679.34 o
   1    1   -7     477.37      62.63     526.35 o
   2    4    7      68.69      26.27      66.89 o
   1    7    5    2351.20     244.65    2095.55 o
   3    4    6     931.59     104.33     906.92 o
   3   -2    4      -0.18      21.67      47.60 <
   2   -4   -6    9825.59    1000.28    9361.10 o
   0    5    7     584.63      68.14     394.72 o
   4    5    3     278.82      36.18     299.97 o
   2   -5   -5    1714.04     177.80    1532.90 o
   4    4    4     313.16      38.76     293.20 o
   1    7   -1       5.69      19.29      10.04 <
   4    4   -2    6282.17     645.61    5129.89 o
   4    1    4     112.41      26.45      71.19 o
   1    3   -6     311.88      40.96     359.48 o
   2    6    6     -18.00      24.06      16.43 <
   2    1    7    5760.17     595.84    5130.30 o
   3   -3   -5      21.31      15.80       3.05 <
   0    3   -6     312.24      38.57     304.54 o
   3    4   -4    3414.85     349.71    3481.41 o
   2   -6   -2    3430.83     350.63    3688.58 o
   3   -3    3      27.00      19.47       2.60 <
   3    5   -3    4267.28     435.12    4372.72 o
   1    6   -3     811.65      86.69     700.87 o
   2   -5    2    1908.73     198.55    1742.82 o
   4    3   -3    2038.22     211.77    2090.09 o
   4   -2    1     319.77      36.73     257.08 o
   3    1    6     203.88      50.88     202.59 o
   2   -1   -7     777.49      92.02     744.17 o
   3   -4   -4    1496.02     154.65    1720.39 o
   3   -1    5       9.37      22.59      31.05 <
   2    5   -4     510.98      56.39     622.05 o
   3    7    2    1688.51     173.57    1609.15 o
   2   -6   -1    5338.27     544.77    4702.42 o
   3    6    5       5.88      21.86       1.19 <
   1   -7   -2    1649.20     170.08    1525.07 o
   2   -2   -7     742.77      79.71     721.04 o
   2    4   -5    7379.43     752.51    6768.44 o
   2   -6   -3    3238.52     331.53    3216.50 o
   4    0   -4     285.43      32.88     330.39 o
   0    7    5      59.51      38.39      88.79 <
   4    5   -1   14640.21    1553.51   14847.19 o
   4    1   -4      34.35      21.67      15.48 <
   3    7    1     133.16      21.49     113.02 o
   1   -1    7    9169.14     936.92    8603.14 o
   2    7   -1    5425.52     552.67    5182.03 o
   2    7    5    1500.06     161.08    1420.91 o
   1   -6    2    1676.57     176.14    1486.25 o
   3    7    3       0.73      19.47       0.65 <
   1   -7   -3    4518.36     461.20    4160.80 o
   2    0   -7    2024.99     215.08    2031.01 o
   4   -2   -3    2112.06     216.00    2168.79 o
   3   -1   -6     465.06      51.06     388.32 o
   0    2    8     617.33      70.71     690.21 o
   3    0   -6    3429.91     349.71    3419.45 o
   0    7   -1    4162.77     426.49    4268.31 o
   1   -7   -1    7977.10     812.57    7618.29 o
   0    6   -3    5531.86     564.79    5313.18 o
   3    5    6     816.79      90.92     677.02 o
   2    5    7   14505.21    1489.96   12949.38 o
   3    3   -5       9.37      22.96      35.62 <
   0    3    8    8517.29     873.37    8219.93 o
   4   -1    3    7460.80     764.26    7069.80 o
   2    6   -3     405.92      47.20     457.58 o
   3    6   -2    2559.67     263.57    2452.23 o
   4   -1   -4    7590.10     769.41    7289.87 o
   4    5    4     998.81     105.61    1144.13 o
   0    1    8    1248.24     133.35    1086.99 o
   2   -6    0    1443.49     150.61    1283.43 o
   2   -3    5     440.08      51.06     408.58 o
   1    3    8    4421.74     456.24    4226.88 o
   1    2    8    2347.89     245.20    1960.76 o
   4    2   -4    2053.46     216.00    2108.44 o
   4    0    4     108.00      19.29     109.70 o
   2   -3   -7    3032.99     311.69    2671.99 o
   1   -4    5     661.22      70.53     727.15 o
   3   -2   -6     691.16      73.47     627.42 o
   3    1   -6    1342.28     152.63    1111.63 o
   4    6    2     460.65      53.82     418.18 o
   2    0    7    3885.42     401.33    3821.69 o
   3   -4    2    5134.03     526.41    5012.06 o
   2   -4    4    7670.37     782.26    6297.42 o
   4    6    1     636.98      67.22     481.29 o
   1   -6   -6       2.20      18.18      60.40 <
   3    7    0     -11.94      16.53       2.16 <
   1    8    2     339.24      38.20     214.11 o
   2   -6   -4    5959.64     605.57    5700.18 o
   4    3    5    2263.40     238.41    2381.64 o
   1   -7   -4    1869.79     193.78    2088.36 o
   4   -2    2     470.39      52.53     370.74 o
   2    3   -6     144.18      24.43     129.45 o
   3    7    4    7405.33     757.28    7310.54 o
   1    8    3    8471.00     863.08    8201.19 o
   3   -5   -2      78.43      20.76      71.83 o
   0    2   -7   13620.46    1467.18   12843.47 o
   1   -5   -7    5843.01     596.02    5474.52 o
   3   -5   -1    3230.99     332.26    3191.16 o
   3    0    6    5767.15     595.47    5339.62 o
   4   -3   -1       0.55      41.51       4.15 <
   1    6    7    2342.93     245.75    2080.75 o
   4    2    5     118.84      34.53      73.44 o
   1    2   -7     194.69      49.22     197.53 o
   2    1   -7     404.45      45.18     474.41 o
   1   -3    6    1280.94     133.53    1135.42 o
   1   -7    0   14341.56    1459.65   14536.39 o
   1    7    6    3651.05     377.45    3797.46 o
   1   -2   -8      27.55      35.63      12.11 <
   0    4    8    7218.72     740.39    6447.02 o
   1   -5    4     109.47      19.10      63.97 o
   2   -2    6    1721.20     179.63    1694.17 o
   1    4    8    7812.16     804.12    6738.65 o
   4    4    5    3006.91     312.24    2900.90 o
   4    6    3      99.18      22.41      96.95 o
   4   -3   -2    3445.52     352.28    3663.36 o
   1    1    8    2354.32     255.31    2242.65 o
   1    8    1    7408.08     762.43    6761.56 o
   4    4   -3     -12.67      24.80       1.47 <
   1   -1   -8    2942.63     301.77    2903.05 o
   2    8    2     159.61      24.06     152.27 o
   1    7   -2     596.75      65.75     663.52 o
   4   -3    0    2166.24     222.43    1995.15 o
   4    6    0      -3.67      12.67      11.30 <
   2    8    3       4.96      14.88       2.99 <
   3   -5   -3     162.18      21.49     153.60 o
   0    6    7    1311.24     158.51    1227.36 o
   3   -4   -5    1568.38     162.37    1525.91 o
   2   -5   -6      75.67      22.41      66.51 o
   4    5   -2      65.02      25.35      84.33 o
   0    0    8    3018.12     313.53    3152.20 o
   1    8    4     443.57      60.98     387.91 o
   1   -3   -8    4728.29     485.08    4927.87 o
   5    2    0    6089.86     618.61    5836.83 o
   3   -5    0    1481.51     153.55    1518.52 o
   4   -2   -4     548.45      59.33     625.15 o
   5    2    1    2976.05     302.88    3013.22 o
   2    8    1    1116.36     116.27    1104.99 o
   5    1    0    1612.47     164.94    1342.49 o
   0    7    6    1590.42     165.49    1216.41 o
   0    8    2     209.75      29.94     169.04 o
   2   -5    3    5364.35     549.37    4243.43 o
   4    1    5    9293.30     948.12    9107.21 o
   2   -6    1    4311.72     441.55    4128.61 o
   0    8    3     850.77      94.04     831.59 o
   5    3    1      -2.02      14.33       1.92 <
   4    3   -4    6214.94     636.98    6084.87 o
   3    3    7    1804.77     193.96    1575.45 o
   2    7   -2    4781.01     488.39    4418.91 o
   3   -3   -6    6887.55     701.81    6998.27 o
   2    7    6    3660.60     378.37    3204.54 o
   3    2   -6     335.20      52.53     388.49 o
   5    3    0     875.39      92.02     926.08 o
   3    6    6   15932.72    1626.61   15733.92 o
   1    5   -5    9250.32     958.77    8818.37 o
   5    1    1    8331.22     843.43    8412.42 o
   4   -3   -3    1671.24     171.18    1740.97 o
   3   -3    4     106.53      51.43     153.28 o
   5    2   -1    4723.34     479.39    4720.15 o
   2    8    4     108.73      19.10      64.10 o
   2    6    7     387.18      53.27     325.85 o
   1    0   -8    6266.37     639.55    5599.92 o
   3   -2    5    6007.94     618.98    5944.54 o
   5    1   -1       6.24      14.88       2.25 <
   1   -7   -5      87.61      24.24     137.29 o
   2   -4   -7   12179.73    1239.24   10847.96 o
   3    7   -1     629.26      74.57     554.65 o
   4   -3    1     133.35      19.47     156.61 o
   0    7   -2    3087.18     317.20    2586.87 o
   3    2    7    7876.82     816.24    7574.79 o
   3    4    7    1662.42     177.80    1599.93 o
   4    5    5    3072.85     317.57    3698.92 o
   3    5   -4    3473.07     367.53    3047.57 o
   4    6    4     332.08      41.33     326.86 o
   2   -6   -5    1438.53     149.88    1594.96 o
   5    2    2     215.63      35.63     197.17 o
   1    8    0       0.37      24.98      34.46 <
   1   -2    7     426.86      47.20     367.68 o
   3    7    5    2556.36     292.59    2295.83 o
   0    8    1    7266.29     738.92    7703.79 o
   4    0   -5     698.69      78.43     553.70 o
   1    4   -6    1838.93     189.18    1567.78 o
   5    3    2     416.94      59.51     427.21 o
   2    3    8   17087.29    1754.44   16539.84 o
   1    5    8    2173.77     227.57    2058.93 o
   3   -5   -4     467.63      52.35     456.64 o
   1   -6    3    2175.79     226.10    2201.40 o
   1    6   -4     -16.90      27.55       3.98 <
   1    0    8    9612.34     980.45    9891.47 o
   0    5   -5     746.08      82.29     648.21 o
   0    8    4     443.57      63.18     366.58 o
   4    1   -5   12742.13    1337.14   13030.83 o
   1   -7    1     108.00      24.98      23.54 o
   4   -1    4    2593.83     270.18    2394.36 o
   0    5    8     268.35      48.31     288.81 o
   4    6   -1     442.47      49.04     478.77 o
   0    4   -6   12104.79    1231.16   10764.20 o
   1   -4   -8     201.31      50.51     197.46 o
   3    4   -5    4877.62     496.28    5219.21 o
   2    2    8     108.18      31.96      97.54 o
   5    3   -1    1247.32     134.82    1293.45 o
   5    0    0    1939.04     199.10    1890.79 o
   2   -1    7     460.84      58.96     455.86 o
   4   -2    3     436.77      69.43     345.67 o
   4   -1   -5     900.92     104.14    1040.58 o
   2    2   -7     428.51      48.12     355.18 o
   5    4    1    1585.83     163.47    1642.66 o
   1    8    5    1234.47     131.88    1210.37 o
   2    8    0      -0.73      18.18       0.85 <
   3    6   -3     497.57      73.10     491.92 o
   2    4    8    2466.54     260.08    2497.81 o
   3   -5    1    1953.55     203.51    1781.07 o
   5    0   -1      15.43      14.69      12.65 <
   5    1    2    3967.70     407.94    3272.31 o
   3   -4    3     471.12      82.47     365.95 o
   3   -1    6     317.39      41.33     286.82 o
   2    5   -5    2855.01     294.06    2757.60 o
   5    4    0     181.84      22.96     220.38 o
   5    1   -2     434.57      47.02     503.63 o
   5    0    1    3248.26     330.80    2877.48 o
   5    4    2    2642.14     270.92    2711.59 o
   5    2   -2     741.12      77.33     643.71 o
   3    1    7    1210.77     145.29     960.28 o
   3    5    7    6194.74     641.20    5961.98 o
   0    1   -8     194.33      34.53     150.74 o
   0    6   -4    1616.51     168.80    1753.84 o
   4    0    5     678.67      74.57     637.54 o
   2    6   -4      45.55      21.12      44.34 o
   2    8    5    2031.24     209.75    1994.01 o
   3    8    2     839.20      93.67     921.27 o
   0    8    0    4861.46     497.75    4237.98 o
   5    3    3     124.35      29.02      80.50 o
   4    2   -5     686.75      70.90     653.52 o
   4   -3   -4      26.27      17.27      16.70 <
   1   -6   -7    4031.07     422.26    3893.04 o
   3    8    3    6649.70     678.12    6567.22 o
   5    2    3    3949.89     403.16    3983.15 o
   4    7    2    6061.21     618.79    5750.29 o
   4    3    6    1474.16     160.71    1530.80 o
   3   -1   -7     916.71      95.88    1114.71 o
   2    1    8    1294.34     142.16    1144.33 o
   5    0   -2    1517.69     155.39    1726.52 o
   1    3   -7    1877.69     195.43    1897.30 o
   1    1   -8       1.47      19.29      26.09 <
   2    4   -6     518.14      57.49     509.28 o
   0    3   -7    5763.66     589.41    5823.00 o
   1    7    7     110.39      31.22     164.27 o
   2   -1   -8     563.33      82.65     538.60 o
   4   -3    2     189.18      29.02     201.03 o
   4    5   -3     151.35      18.18     167.67 o
   2   -2   -8       1.84      19.29       3.03 <
   2   -7   -2     781.16     108.92     917.95 o
   3    0   -7    1539.00     158.69    1455.71 o
   0    8    5    2277.73     236.20    2145.33 o
   4   -2   -5     210.12      38.39     188.19 o
   4    7    1    9992.36    1013.51    9773.06 o
   2   -6    2      47.39      30.31       7.74 <
   2    5    8      89.82      30.49      93.15 o
   3    8    1    2214.73     228.49    2454.66 o
   4    4    6    1119.12     137.94     969.90 o
   3   -4   -6    3348.73     345.86    3558.97 o
   4    7    3     931.41      98.63     961.02 o
   4    4   -4      29.20       5.33      35.51 o
   3    3   -6     254.94      32.88     298.90 o
   5    4   -1     461.94      48.67     517.98 o
   1    7   -3    2036.57     211.22    2152.14 o
   4    2    6     476.08      60.98     522.34 o
   2   -7   -3     297.55      36.18     267.57 o
   5    3   -2    8784.53     942.06    9201.61 o
   5    4    3    1942.53     200.94    2135.91 o
   1    8   -1    3087.18     318.49    3060.42 o
   4    6    5       4.59      20.20      11.59 <
   4   -4   -1     211.59      53.82     186.95 o
   3   -2   -7    8700.77     885.30    8494.85 o
   4   -4   -2      96.61      23.33      82.59 o
   5    0    2   14468.29    1462.59   14016.84 o
   2   -4    5     612.73      66.31     585.76 o
   1   -7   -6    7395.04     754.35    7295.36 o
   2   -7   -1     236.02      33.06     201.83 o
   3   -5   -5    1702.83     176.33    1546.51 o
   3    7   -2    2990.75     307.10    3300.51 o
   5   -1   -1     135.92      21.31     140.50 o
   5   -1    0     397.65      44.45     403.40 o
   3    8    4    1059.98     112.78     919.52 o
   5    1    3    4763.19     486.00    4375.41 o
   2    0   -8     686.20      76.96     757.75 o
   2   -3    6    5395.40     595.47    5247.37 o
   5    5    1    2038.95     218.20    2136.66 o
   2   -5   -7     184.96      32.69     133.52 o
   1    6    8     -21.67      32.69      41.63 <
   0    7    7     380.57      49.96     457.23 o
   1   -5   -8    3252.67     335.02    2892.43 o
   3    7    6     356.88      63.55     203.66 o
   2   -6   -6      45.37      22.04      10.40 o
   2    8   -1      22.04      19.10      26.85 <
   4    6   -2     771.43      81.55     857.54 o
   5    5    2      26.08      18.37      10.40 <
   2   -3   -8      51.80      33.80      78.44 <
   1   -8   -2    2960.26     302.51    2823.13 o
   1   -1    8     535.41      77.88     462.89 o
   4   -4    0    3426.97     350.45    3669.55 o
   1   -8   -3    2662.52     273.49    2467.12 o
   2    7   -3     198.37      27.73     219.20 o
   3    1   -7     204.80      36.37     141.95 o
   5    1   -3     334.10      36.55     312.60 o
   1   -4    6    3768.05     386.45    3939.65 o
   2    7    7     410.51      54.00     487.87 o
   4    7    0      65.02      20.94      54.85 o
   1   -5    5    1450.47     150.06    1512.98 o
   1    8    6     925.16     108.92     629.54 o
   0    2    9     132.98      63.18     120.91 o
   3   -5    2    1524.30     159.98    1482.11 o
   0    3    9    2430.73     253.10    2398.79 o
   4    5    6    2764.28     288.00    2633.27 o
   1   -7    2    1726.53     180.00    1569.41 o
   2   -7   -4     634.41      81.55     620.41 o
   4   -4   -3      14.51      26.63      56.30 <
   5   -1   -2      53.63      15.43      68.58 o
   5    5    0      67.59      14.33      40.70 o
   0    6    8    2420.26     269.45    2048.49 o
   5   -1    1     686.39      92.02     641.14 o
   3   -6   -2    5085.17     521.45    4854.12 o
   2   -5    4      44.27      16.16      38.13 o
   3    6    7      93.49      34.53     122.75 o
   4    7    4     522.73      59.69     531.03 o
   3    0    7     152.26      93.12     149.19 <
   3    8    0    8888.30     904.77    9277.55 o
   5    2   -3    1099.47     123.61    1235.96 o
   0    7   -3      33.43      21.12      26.12 <
   5    0   -3    1385.45     141.80    1537.37 o
   4    3   -5      11.02       7.35       0.72 <
   4    1    6     596.75      69.61     513.42 o
   1    3    9    1235.38     134.26    1217.81 o
   1   -8   -1    5482.46     560.02    5372.87 o
   3   -6   -1    1059.24     113.33    1122.06 o
   2    3   -7    1203.24     125.63    1204.16 o
   5    3    4     881.63      94.22    1058.93 o
   0    8   -1    1929.49     200.75    2226.14 o
   2    0    8     159.98      28.84     157.42 o
   2   -7    0    1248.79     132.61    1283.55 o
   3   -6   -3    1962.73     202.04    1878.38 o
   1   -8   -4      77.14      40.22      51.33 <
   3   -3   -7      17.27      26.45      14.50 <
   5    5    3    3026.38     317.20    3156.23 o
   1    2    9     801.73      89.08     800.02 o
   4   -2    4     597.86      77.14     552.39 o
   2    8    6     118.65      47.94     155.72 o
   0    1    9     574.71      63.92     595.99 o
   3   -3    5    1946.38     214.53    1725.38 o
   2   -2    7       8.08      31.04       6.84 <
   5    4   -2    2639.01     274.77    2821.47 o
   5    2    4    2194.53     225.92    2094.77 o
   0    4    9     546.43      66.67     520.34 o
   1   -3    7     720.55      76.59     636.25 o
   4    0   -6     424.84      46.10     494.05 o
   1    4    9    6736.21     692.45    6502.81 o
   5    4    4      96.98      22.41      95.27 o
   4   -3   -5    5995.09     610.35    5601.37 o
   2    6    8     954.92     105.24     816.74 o
   4   -1    5    1220.32     188.82    1319.66 o
   2    1   -8     267.80      33.80     261.42 o
   1    9    3     119.94      26.82     152.93 o
   3    8    5   12858.58    1311.24   12805.32 o
   0    2   -8    1902.67     199.29    2070.27 o
   4   -4    1      27.92      19.10      23.51 <
   1   -6    4      55.65      18.37     108.46 o
   0    8    6      53.82      68.33      21.18 <
   1    9    2      15.61      11.57      14.73 <
   4   -1   -6     686.20      73.29     752.16 o
   5    0    3    2069.99     213.43    1998.60 o
   1   -2   -9    1257.61     134.63    1095.69 o
   3    5   -5      35.82      16.71      52.08 o
   1    2   -8     474.98      54.92     464.18 o
   3   -4    4    2217.48     251.63    1971.12 o
   3   -2    6    1436.87     159.24    1313.60 o
   5    5   -1      16.35      11.39       2.36 <
   2   -4   -8    8135.61     829.47    7973.75 o
   5    3   -3     263.02      38.94     275.29 o
   3    6   -4    1830.67     190.10    1808.54 o
   4   -3    3    1374.06     143.63    1335.96 o
   4    1   -6    1031.51     108.18    1089.83 o
   3    3    8    2491.71     268.71    2202.38 o
   3   -6    0      -4.96      20.76       2.51 <
   2    9    3     475.16      55.84     502.11 o
   2    9    2    1969.34     202.59    1918.86 o
   5   -1   -3      11.76      17.27      30.33 <
   5   -1    2     414.18      45.73     437.41 o
   1   -3   -9     498.86      61.71     485.09 o
   4   -4   -4     990.36     103.96    1024.91 o
   3    4    8      -9.55      26.45       5.32 <
   1    1    9    7431.96     759.12    6839.25 o
   4    7   -1     262.47      31.78     294.62 o
   3   -6   -4       6.06      16.16      24.90 <
   1   -1   -9    2602.65     267.61    2362.78 o
   3    2   -7    5297.13     540.00    5216.35 o
   1    5   -6      30.67      17.63      35.59 <
   1    9    4      13.59      25.35       4.14 <
   2   -7   -5    1297.10     134.45    1375.08 o
   1   -8    0     410.69      50.51     336.97 o
   1    6   -5    1782.91     194.33    1537.91 o
   5   -2   -1   17494.86    1774.47   16572.97 o
   1    8   -2     675.55      78.98     600.89 o
   4    6    6    1843.53     195.43    1714.87 o
   1    9    1     344.20      41.33     275.14 o
   5    1    4      87.80      23.33     105.54 o
   3    2    8     146.02      36.18     161.66 o
   5   -2    0    1058.51     110.20     945.58 o
   4    7    5    2142.18     226.10    2195.00 o
   1   -8   -5     424.84      51.06     330.43 o
   2   -6    3   18349.12    1879.71   17927.97 o
   2    9    4     231.61      36.55     322.67 o
   3    8   -1    2900.01     299.20    2879.42 o
   3   -5   -6     101.57      25.71     119.22 o
   5    6    2     214.53      28.29     199.09 o
   5    5    4     204.98      32.69     224.24 o
   5    6    1      81.73      15.98     105.75 o
   0    0    9      21.49      14.33      19.84 <
   3    4   -6    2823.61     288.73    3153.25 o
   4    5   -4     903.30      93.49     924.41 o
   1    5    9     203.51      35.45     132.52 o
   4   -2   -6     106.53      30.31      91.09 o
   5   -2   -2    2738.01     279.92    2433.84 o
   2    9    1     470.20      53.45     532.58 o
   0    5   -6     390.67      51.80     367.76 o
   2    8   -2     557.08      61.71     626.11 o
   4    0    6      87.80      15.80      88.60 o
   5    1   -4     357.98      38.57     319.68 o
   2   -7    1     214.53      31.78     195.61 o
   1   -7   -7    1733.14     180.55    1655.07 o
   0    5    9     220.77      40.41     194.75 o
   3    7   -3      -6.06      18.55      24.42 <
   1   -6   -8      71.27      22.59      80.67 o
   3    5    8     789.43      91.29     693.91 o
   1    4   -7      22.96      20.02       8.33 <
   5    0   -4     505.84      54.55     614.89 o
   4    6   -3    1246.41     130.04    1233.23 o
   0    9    3     309.49      38.94     260.04 o
   2    3    9     183.31      48.67     192.33 o
   3   -4   -7     916.90     109.47     847.44 o
   4    2   -6    4555.27     464.51    4448.61 o
   1    7    8    3433.40     359.45    3373.21 o
   1   -4   -9    2528.44     263.75    2292.43 o
   0    6   -5    1610.08     168.24    1475.72 o
   0    9    2    1905.06     197.08    1766.54 o
   4    3    7     147.86      30.12     156.13 o
   2    6   -5      -1.47      18.37       3.56 <
   5    6    3    1180.10     124.53    1260.48 o
   4    4    7     471.30      72.00     434.38 o
   1    8    7   11447.97    1202.32   10749.64 o
   3    7    7    2145.85     223.90    1955.11 o
   1   -2    8      27.18      11.94      30.35 o
   1    0   -9      24.80      23.88      20.88 <
   3   -5    3      40.04      32.51      65.41 <
   3   -1    7     143.63      29.20     122.17 o
   2    5   -6    7531.70     770.88    7359.28 o
   4    8    2    2807.81     287.45    2658.94 o
   5    6    0    4368.30     445.59    4431.52 o
   2   -6   -7      46.47      24.61      22.44 <
   2    4    9    2275.89     238.41    2308.09 o
   5    2   -4     109.65      31.78     130.02 o
   4    4   -5    2302.71     235.29    2378.73 o
   5   -2    1    1510.16     155.94    1558.54 o
   1    7   -4    2774.38     288.18    2681.51 o
   0    4   -7    1409.14     148.41    1501.88 o
   1    9    5    6907.76     710.63    6692.74 o
   4    8    3    1041.24     110.20    1005.30 o
   4   -4    2     553.59      64.47     543.78 o
   3   -6    1     370.47      43.90     388.58 o
   2   -1    8    1837.65     191.57    1704.47 o
   0    9    4      46.29      23.14      28.91 <
   5    3    5     753.24     125.08     748.52 o
   2    2    9     157.41      38.02     157.20 o
   5    4   -3   11396.54    1167.61   10939.73 o
   0    8   -2     350.08      46.10     342.22 o
   1   -7    3     272.20      39.86     338.78 o
   5    5   -2     878.32     100.29     934.16 o
   2    2   -8     607.41      66.49     656.35 o
   3    8    6    2594.38     270.37    2544.08 o
   3    1    8     123.06      34.71      85.96 o
   4    8    1      57.31      20.02      84.08 o
   2    9    5    3764.38     386.63    3768.11 o
   1    0    9     409.22      48.86     420.07 o
   5    4    5      12.67      23.69      20.02 <
   4    2    7     503.08      67.41     461.61 o
   1    9    0     282.31      42.80     276.46 o
   0    7    8    9063.35     948.85    8353.58 o
   5   -2   -3    3543.60     360.37    3302.87 o
   3   -6   -5    2452.22     252.73    2369.85 o
   4   -5   -2     998.45     106.53    1012.16 o
   0    9    1    3456.36     356.69    3268.01 o
   5   -1   -4     182.57      23.88     171.78 o
   4   -5   -1     771.79      83.57     802.67 o
   3   -1   -8     250.90      32.14     259.38 o
   2    8    7     444.86      55.29     461.42 o
   5   -1    3    5476.76     562.41    5086.54 o
   4    5    7       3.49      33.43      76.17 <
   3    9    3       4.96      19.29       9.49 <
   2   -5   -8      60.98      23.69      35.45 o
   2    7   -4   11882.54    1264.22   12006.03 o
   3    9    2      65.75      17.82     100.42 o
   2    9    0    1618.34     168.61    1642.00 o
   5    2    5    7524.90     768.86    7215.54 o
   4   -4   -5     326.02      39.31     366.62 o
   2    7    8     954.00     147.31     989.75 o
   1   -8    1       6.61      28.65       0.14 <
   5    0    4     874.10     102.31     865.56 o
   2    5    9    2367.73     251.08    2127.06 o
   3   -2   -8     -20.94      16.35       8.02 <
   4    8    4     -31.04      19.84       2.37 <
   0    8    7    2814.05     320.33    2481.52 o
   4    7   -2    5385.48     549.37    5924.37 o
   2   -7   -6    2892.67     299.20    2639.19 o
   2    4   -7    3476.56     356.14    3241.11 o
   2   -4    6   11022.40    1121.14   10031.38 o
   4   -5   -3    3724.15     383.33    3782.73 o
   3    0   -8    1038.67     109.10    1067.16 o
   4   -3   -6    1199.20     125.45    1118.37 o
   5    6    4      28.10      23.51      26.31 <
   1   -8   -6      19.47      43.71       0.96 <
   0    7   -4     158.51      38.57     192.60 o
   3    3   -7     118.29      18.00      97.18 o
   3    6    8     258.61      42.98     318.48 o
   5    3   -4     535.22      81.92     601.62 o
   1    6    9    2043.73     216.92    1956.62 o
   4   -2    5      51.06      34.35      17.94 <
   5    6   -1     522.37      56.75     580.47 o
   2   -2   -9    9969.77    1018.47    9756.26 o
   3    9    4    2345.32     244.65    2406.14 o
   2   -5    5    3382.16     376.90    3436.48 o
   5    5    5      25.16      24.98       6.59 <
   4   -5    0    2087.44     216.92    2049.58 o
   0    9    5    5600.56     574.35    5696.07 o
   0    1   -9     179.45      45.37     144.93 o
   2    1    9    2307.85     245.02    2134.39 o
   3    9    1      51.80      31.22      41.79 <
   4    7    6     153.00      32.14     130.25 o
   2   -1   -9      40.22      33.43      45.82 <
   4   -3    4    7021.27     721.10    7186.32 o
   1   -5   -9    2416.77     258.61    2423.61 o
   1    3   -8    2909.38     300.67    2879.85 o
   5   -2    2      45.55      17.63      41.97 o
   4    8    0     402.24      45.18     436.76 o
   4    3   -6      14.69      14.88      11.69 <
   0    3   -8     137.94      37.29      87.73 o
   3    8   -2     355.96      42.24     391.11 o
   2   -3    7    5475.84     603.37    5425.13 o
   2   -8   -2      66.31      34.35      65.61 <
   0    6    9     103.78      33.43      72.64 o
   1    1   -9     704.94      88.90     758.49 o
   2   -8   -3    4313.74     458.45    4114.43 o
   4    1    7     717.06      84.67     672.41 o
   1   -5    6     671.32      73.29     556.40 o
   5   -3   -1     798.79      85.41     695.70 o
   1    9    6       1.29      65.39       0.45 <
   2   -7    2    5614.70     576.55    5347.97 o
   2   -3   -9      27.55      20.20       0.01 <
   5    1    5    1927.10     201.31    2027.90 o
   0    9    0    3509.44     361.28    3357.09 o
   3   -3   -8    4900.21     500.51    5172.12 o
   4   -1    6    4528.27     466.53    4445.48 o
   5   -3   -2      14.33      16.90      18.38 <
   1    8   -3    3154.03     325.47    3275.91 o
   3    1   -8     368.82      42.06     439.08 o
   5    7    2     247.04      31.41     308.37 o
   1   -4    7     195.06      29.57     144.21 o
   4    6    7     112.59      34.16     131.46 o
   5   -2   -4      10.10      16.16       0.70 <
   3   -3    6      73.10      43.53     118.01 <
   4    0   -7      41.33      15.24      44.99 o
   4   -5   -4     585.55      67.59     522.78 o
   5   -3    0     443.94      51.06     403.26 o
   3   -4    5     485.45      60.98     460.27 o
   4   -1   -7    1671.42     188.63    1589.60 o
   2    0   -9    1102.41     116.27    1218.96 o
   2    9    6    9010.26     918.00    8677.28 o
   3   -6    2     727.71      81.55     822.34 o
   2   -8   -1   16428.45    1671.06   15952.52 o
   3    0    8    4001.50     412.71    3850.23 o
   3   -5   -7    1739.02     182.94    1672.68 o
   5    7    1      60.43      29.76      69.37 o
   1   -6    5     221.33      35.45     222.94 o
   2   -8   -4    2780.81     285.06    2550.27 o
   5    1   -5      17.45       9.00      17.70 <
   3   -7   -2    4115.75     422.45    4195.94 o
   5    0   -5     540.00      61.35     603.98 o
   4    8    5     251.08      34.71     351.25 o
   1    9   -1    4609.09     481.41    5205.44 o
   3    6   -5      23.69      20.02       7.58 <
   2    8   -3    2766.85     285.24    2595.64 o
   5    7    3     131.51      25.71     145.35 o
   2    6    9    1483.53     168.61    1442.20 o
   3    9    5      12.86      21.31      28.75 <
   2   -6    4     978.24     117.55     953.04 o
   3   -7   -3     254.02      37.65     286.03 o
   4   -4    3     172.65      38.76     150.51 o
   2    9   -1    3591.18     369.55    3516.66 o
   5    5   -3    1515.67     204.43    1588.30 o
   3    9    0      19.29      18.37      73.81 <
   4   -5    1     717.24      79.90     832.29 o
   1   -1    9     679.77      72.00     595.07 o
   3   -6   -6     176.33      46.47     152.97 o
   3    5   -6      12.67      16.35       3.22 <
   4    1   -7    5217.97     533.39    5672.40 o
   1   -9   -3    4781.38     488.57    4682.15 o
   0    3   10    1945.10     221.33    2026.46 o
   3   -7   -1      33.98      21.31      31.71 <
   1   -9   -2    5579.07     569.57    5303.97 o
   5    6    5      55.29      30.31      13.13 <
   1   -7   -8    2185.53     228.12    2366.36 o
   6    2    0    1042.71     108.55    1014.85 o
   4    6   -4     654.24      70.53     753.42 o
   5   -3   -3     778.41      81.92     824.78 o
   0    2   10     172.47      30.12     191.96 o
   4   -2   -7    2594.20     266.51    2688.30 o
   2    3   -8     490.59      55.10     477.64 o
   6    3    1      27.73      16.35      41.88 <
   6    2    1     256.59      33.24     244.05 o
   3    8    7    6535.45     675.73    6584.35 o
   4    5   -5    3162.67     323.63    3394.83 o
   3   -2    7    4066.70     419.69    3625.27 o
   3    7   -4     780.98      84.12     849.82 o
   5    2   -5    3000.30     312.06    3106.04 o
   5   -1   -5     365.88      41.88     378.32 o
   5    4   -4    3035.93     315.92    3250.19 o
   2   -4   -9     258.24      34.90     269.72 o
   6    3    0      41.33      17.82      34.98 o
   0    9    6      49.04      27.73       8.62 <
   1    3   10     608.33      77.88     591.92 o
   3   -5    4     226.10      42.80     195.88 o
   5   -1    4    1321.16     142.71    1273.68 o
   4    8   -1      18.55      18.55      12.22 <
   5    6   -2    1054.10     108.73     949.66 o
   1    8    8    1224.73     137.57    1091.42 o
   5   -3    1     904.22      96.06     958.88 o
   5    7    0    1547.26     158.69    1696.39 o
   2   -2    8     238.77      30.49     210.74 o
   2    0    9     479.02      55.65     440.55 o
   5    3    6     120.31      49.04     106.49 o
   1   -8    2       2.02      25.53       0.18 <
   1   -9   -4    2665.46     277.71    2474.15 o
   5    4    6     906.98      99.73     931.68 o
   0    8   -3      63.92      22.96      69.33 o
   4   -4   -6    2004.79     220.22    2146.43 o
   0    4   10    2196.73     232.90    2192.55 o
   3   -7   -4    7656.96     779.51    7497.02 o
   6    1    0     100.10      19.47      70.56 o
   3    7    8     -16.35      31.22       8.12 <
   1   -3    8    3485.01     360.55    3528.90 o
   6    2   -1     427.59      55.84     518.45 o
   1    4   10     791.08      91.10     705.23 o
   3    4    9    6697.82     695.94    6808.85 o
   3    3    9     410.14      69.06     353.37 o
   2   -6   -8    2051.63     213.24    1967.69 o
   1    6   -6    1537.71     162.92    1810.38 o
   5   -2    3     -10.10      55.10      14.24 <
   5    7    4    6629.49     679.04    6871.14 o
   1    2   10     749.75      85.59     921.47 o
   2   -8    0     509.88      58.59     420.01 o
   6    3    2     481.22      54.55     531.50 o
   2   -8   -5    1247.14     131.14    1285.47 o
   3   -4   -8     676.65      74.39     622.23 o
   1   -8   -7     400.41      48.86     482.87 o
   2   -7   -7     932.69     100.65     901.04 o
   1   -9   -1    1357.53     144.73    1466.75 o
   4    0    7    2293.16     238.22    2203.86 o
   6    4    1     508.96      61.35     572.51 o
   6    1    1    3842.99     391.22    4154.87 o
   4    7   -3     693.73      74.39     721.56 o
   6    1   -1    2534.69     259.16    2806.31 o
   5    0    5      32.33      16.71       5.99 <
   2    1   -9     467.08      59.69     507.35 o
   6    2    2    1602.36     165.49    1808.31 o
   0    1   10    2876.32     308.39    3143.72 o
   6    3   -1    1163.02     120.31    1134.87 o
   1    7    9     219.31      38.20     152.14 o
   3    2   -8      97.90      20.94     100.91 o
   1    5   -7    5044.21     515.75    4855.91 o
   1   -6   -9    1472.32     154.84    1518.37 o
   1   -7    4      30.86      23.88      12.68 <
   2    8    8      27.18      33.24      93.43 <
   0    9   -1    1714.40     181.29    1511.37 o
   3   -7    0    1581.24     165.31    1572.11 o
   5    2    6     521.26      64.10     579.59 o
   4   -5   -5      52.35      19.84      17.95 o
   4    4    8     762.43      93.12     762.86 o
   5    5    6     950.51     120.67    1155.09 o
   6    4    0    2162.57     222.06    2181.50 o
   1   -2  -10    1118.94     118.10    1206.99 o
   3    4   -7     487.84      53.82     485.23 o
   4    3    8    7036.33     730.83    7089.44 o
   1   10    3      11.02      27.73       3.30 <
   0    2   -9    5557.58     574.35    5547.16 o
   6    4    2    1215.00     127.47    1214.25 o
   4    2   -7     529.35      64.65     630.04 o
   4    4   -6      19.84      13.59      13.20 <
   3    5    9    3185.81     344.20    3234.96 o
   2   10    3      28.29      24.61       1.09 <
   1    7   -5     459.18      54.37     423.75 o
   1   -3  -10    3467.01     356.33    3189.86 o
   1    2   -9     122.88      31.59     101.26 o
   0    8    8     713.75      83.39     700.37 o
   3    2    9    2273.69     243.73    2138.36 o
   1    9    7     148.78      34.53     108.37 o
   4    7    7     936.18     132.06     936.86 o
   1   10    2     354.86      55.29     384.26 o
   0    6   -6     249.43      35.82     269.60 o
   1   -9   -5    3998.75     412.16    4098.64 o
   2    6   -6    2155.22     225.00    1946.15 o
   3    9    6     960.06     111.67     973.36 o
   2   10    2    1855.83     193.04    1744.43 o
   5   -3   -4     206.45      27.73     183.20 o
   4   -3   -7      58.04      21.86      60.55 o
   5    3   -5       7.90      74.75      58.12 <
   1   10    4    1185.61     136.10    1220.40 o
   4    9    3     494.08      56.02     483.61 o
   4    9    2     300.49      45.55     291.21 o
   1    5   10     614.75      78.43     647.70 o
   0    5   -7     534.12      62.82     609.17 o
   5   -2   -5    3565.64     364.41    3698.97 o
   4    8    6      12.86      24.80       4.33 <
   0    7    9    1516.77     162.00    1605.78 o
   2   10    4     450.37      57.12     399.62 o
   4    5    8    2198.57     236.20    2237.67 o
   6    2   -2     731.20      78.80     837.94 o
   3    9   -1      46.84      32.33      35.41 <
   0    5   10     114.80      43.35      98.15 o
   6    0    0    1637.08     176.33    1767.05 o
   1   -1  -10     208.47      34.90     238.44 o
   3    8   -3    3569.50     390.31    3551.74 o
   6    1    2      86.33      20.02      96.55 o
   1    1   10    3602.56     377.26    3599.78 o
   4   -5    2      32.33      32.33      17.34 <
   5    7   -1    3256.89     335.94    3431.08 o
   6    1   -2     809.08     130.41     826.46 o
   2    9    7    4195.46     450.18    4348.82 o
   6    3    3     125.08      24.80     137.86 o
   2   -7    3    2806.52     294.24    2652.52 o
   6    0   -1    1006.16     105.24    1218.70 o
   2    7   -5      69.61      23.14     114.30 o
   3   -7   -5     -10.65      21.67       0.22 <
   5   -3    2     263.39      41.51     234.28 o
   2    7    9    1204.90     136.10    1251.94 o
   6    4   -1    4997.74     507.86    5436.07 o
   4    2    8    2919.67     312.43    2805.98 o
   4   -6   -2    8991.16     918.00    8953.91 o
   2    5   -7    4567.58     465.98    4421.17 o
   3   -1    8     377.82      44.63     306.23 o
   4   -3    5    2344.77     254.20    2214.53 o
   1   -4  -10    1075.59     117.73     978.70 o
   1    9   -2      29.94      40.22      41.90 <
   2   -5   -9     918.73      99.37    1031.82 o
   4    9    1    1134.92     126.55    1239.20 o
   4    9    4     872.81      94.04     908.33 o
   1   -9    0     440.82      56.20     391.59 o
   6    4    3    2274.61     234.00    2446.33 o
   3   -6    3    1424.75     152.63    1573.95 o
   6    0    1      97.16      27.37      77.86 o
   6    5    1     756.37      80.27     880.51 o
   6    2    3    3383.81     346.04    3364.36 o
   1    4   -8      82.65      23.69      80.73 o
   6    3   -2     533.20      56.02     602.81 o
   4   -2    6      70.90      61.35      58.52 <
   5    7    5    1459.10     156.86    1553.09 o
   2    9   -2    1163.75     123.98    1320.36 o
   2    3   10   11146.56    1146.12   10372.73 o
   4   -6   -1     120.86      29.76      92.45 o
   0    7   -5      16.90      24.80      48.03 <
   2    4   10     799.71      92.39     771.89 o
   1   10    1     371.94      46.10     386.49 o
   2   10    1     530.26      59.69     594.59 o
   6    5    2     579.30      67.04     613.25 o
   4   -6   -3    6059.01     622.28    6215.76 o
   0    0   10     953.81     123.24     853.30 o
   5    1    6     898.71      98.08     982.12 o
   5   -4   -1     195.80      29.76     208.71 o
   5    6    6     133.16      31.22      73.11 o
   5   -4   -2    2443.59     252.18    2536.08 o
   2   -8    1    1411.16     150.61    1321.19 o
   1   10    5      55.84      58.78      23.19 <
   3    6    9    2694.85     290.02    2662.30 o
   4    8   -2     800.81      86.88    1014.32 o
   0    4   -8    1795.40     209.02    1721.49 o
   0    9    7    2706.61     285.80    2534.50 o
   6    0   -2      39.12      16.71      36.87 o
   6    5    0      75.86      16.53      87.04 o
   2   10    5     103.59      33.61      49.37 o
   2   -8   -6      -2.02      22.04       2.47 <
   3   -6   -7     148.59      33.80     174.70 o
   3   -7    1      15.06      77.14       8.38 <
   5    8    2     144.00      24.24     206.20 o
   3    1    9      70.71      37.47      67.75 <
   4   -4    4     471.49      59.14     409.31 o
   5    5   -4     249.61      90.55     334.95 o
   3   -1   -9    4425.97     452.94    4588.84 o
   1   -2    9    1892.02     201.49    1946.43 o
   5    0   -6     752.88      82.65     728.73 o
   0   10    3      66.86      40.96      49.57 <
   1    8   -4     340.90      47.75     325.90 o
   2   -5    6    1473.06     154.84    1309.13 o
   5    6   -3     390.49      40.78     393.42 o
   2   -1    9    3362.32     349.35    3068.92 o
   3   -2   -9    2106.55     218.02    2131.21 o
   4    6    8    2805.79     304.71    2947.35 o
   5    8    3     937.28     101.02     915.32 o
   2    2   10     104.69      44.63      65.08 o
   1    0  -10      20.94      28.65      11.59 <
   5   -4    0    2084.32     216.00    2141.15 o
   2   -4    7     768.49      91.10     637.96 o
   5    1   -6    3365.81     343.47    3510.80 o
   3   10    3    1698.06     177.98    1634.52 o
   2    2   -9    3644.44     374.88    4118.23 o
   2    5   10    1969.16     241.71    1965.88 o
   0   10    2     355.04      47.94     306.28 o
   0   10    4    2067.61     218.02    2139.04 o
   3   -5   -8      25.71      25.35       1.06 <
   5    8    1    1097.45     114.80    1121.23 o
   5   -4   -3     463.96      53.82     463.20 o
   6    5    3      53.82      18.18      33.97 o
   2    8   -4      50.88      20.02       2.45 o
   1    6   10    1381.77     169.16    1253.99 o
   4    3   -7      23.69      15.43      24.30 <
   1   -9   -6    5107.58     545.69    4811.48 o
   4   -6    0    1065.30     116.45    1034.22 o
   3   10    2    3126.67     327.12    3269.61 o
   6    1    3     542.39      60.98     573.29 o
   6    0    2    1984.59     218.20    1961.68 o
   5   -1   -6      52.16      18.18      79.20 o
   5   -2    4    2343.12     258.61    2236.62 o
   3    0   -9     183.12      30.31     144.39 o
   4   -6   -4    2531.38     264.86    2335.67 o
   3    3   -8     193.96      50.69     237.98 o
   4    9    5     784.10      88.71     973.75 o
   6    1   -3    1409.14     166.96    1397.10 o
   4    9    0    1968.24     207.00    2050.81 o
   4    1    8     114.43      41.14     107.00 o
   1   -8    3     547.90      67.59     529.59 o
   5   -1    5    2395.46     260.63    2135.48 o
   6    2   -3     325.47      40.04     377.73 o
   3   10    4    1060.71     112.96    1110.51 o
   3    8    8     479.57      63.18     407.22 o
   4   -5   -6      39.86      19.47      31.79 o
   4   -1    7    1410.61     156.49    1362.70 o
   6    4   -2      20.20      29.39       2.57 <
   1    0   10     483.98      58.04     413.92 o
   2    4   -8     322.35      45.37     335.18 o
   1   -5  -10     239.88      51.61     289.76 o
   6   -1   -1     370.84      44.45     394.90 o
   3   -4    6    5274.91     544.04    5213.03 o
   6   -1    0    1365.24     143.26    1346.19 o
   5    4   -5    1392.06     157.04    1298.85 o
   0    6   10    3329.99     355.59    3292.08 o
   5   -3   -5      87.43      43.53      81.49 o
   6    3    4    1597.22     172.29    1638.44 o
   0    9   -2      81.92      33.24      87.16 o
   4   -4   -7     475.35      54.73     492.50 o
   2   -6    5    2992.40     308.75    2519.54 o
   3   -3   -9     106.71      26.63      68.85 o
   6    5   -1     247.04      27.18     271.82 o
   4   -1   -8    2479.77     255.12    2470.84 o
   6    4    4     877.96      94.04     931.68 o
   5    8    4    2058.79     214.53    2047.31 o
   4    6   -5      14.88      15.61       0.17 <
   5    2   -6    1604.57     267.80    1716.55 o
   4    0   -8      79.16      18.92      95.92 o
   5    4    7      94.41      69.06     202.59 <
   2   10    0    1094.87     116.63    1092.03 o
   1   10    0   14619.82    1492.34   14602.07 o
   5    7   -2    1161.18     121.41    1370.02 o
   1   -5    7   11105.24    1134.18   10796.90 o
   2   -2  -10    1003.22     107.63     942.98 o
   3    9    7      67.78      33.24      50.65 o
   1   -8   -8      37.47      27.55      68.89 <
   3   -7   -6    5579.80     584.08    5589.51 o
   3   -3    7    1463.69     197.26    1350.16 o
   5    3    7    1043.81     136.47     960.34 o
   1   -7   -9     725.14      81.92     630.35 o
   6    0   -3    1136.39     135.00    1278.99 o
   0   10    1      -2.02      27.55       9.07 <
   1   -6    6      56.57      41.69      24.86 <
   3    6   -6    5961.66     648.00    6196.46 o
   0   10    5    1098.00     119.57     888.24 o
   2   -3    8     414.37      53.45     515.76 o
   3   10    1     990.92     105.24    1066.99 o
   3   -5    5    6009.60     619.35    5630.37 o
   0    8   -4    1620.55     173.57    1692.56 o
   1   10    6    1947.30     223.90    1998.87 o
   2   -7   -8     832.77      94.22     769.83 o
   6   -1   -2     461.20      53.45     454.69 o
   1    8    9    4086.54     430.53    4061.13 o
   5   -4    1      68.33      23.69       4.24 o
   1   -9    1    1801.83     189.92    1790.70 o
   6    2    4     -11.39      38.94      11.23 <
   5   -3    3      47.02      31.22      23.25 <
   5    8    0      91.84      18.18     106.83 o
   4    7   -4    3884.68     398.57    3913.57 o
   3    9   -2     275.69      36.55     277.08 o
   3    7   -5     576.37      75.86     580.14 o
   6    3   -3     337.41      47.94     277.00 o
   6   -1    1     932.69     100.10    1045.67 o
   2   -1  -10     228.86      35.08     204.29 o
   4    8    7    2196.91     236.20    2450.37 o
   6    6    2    5034.84     523.84    5079.69 o
   2   10    6    3683.01     380.57    3143.74 o
   6    6    1      28.29      14.69       6.85 <
   4   -2   -8    1351.28     141.61    1420.82 o
   2   -3  -10     324.92      42.06     384.09 o
   2    1   10     507.12     138.67     503.31 o
   5    5    7    3498.05     388.84    3616.45 o
   4   -5    3    1784.38     190.29    1741.74 o
   4    5   -6     313.35      37.65     349.83 o
   1    3   -9     369.37      49.96     352.79 o
   1    9    8     199.29      42.80     260.95 o
   5    0    6    2168.44     233.63    2137.00 o
   3   10    5    2086.71     223.16    2270.96 o
   5   -4   -4    6035.31     613.47    6319.49 o
   2    6   10    1161.92     169.53    1191.55 o
   5   -2   -6     186.98      28.10     141.21 o
   5    7    6    3685.77     453.86    3771.52 o
   0    3   -9    1414.10     153.37    1432.29 o
   0    1  -10     486.55      93.67     404.17 o
   6    5    4    1089.92     114.80    1186.63 o
   3    1   -9     349.71      42.98     354.80 o
   3    7    9     920.20     109.10     996.19 o
   2   -9   -3     221.88      32.51     219.94 o
   4    1   -8    1085.69     114.06    1103.84 o
   1   -4    8    1902.49     203.88    2051.50 o
   2   -6   -9     843.43      94.96     716.79 o
   3    5   -7    1144.10     135.92    1283.89 o
   4   -6    1     470.57      70.71     412.90 o
   2   -9   -2      43.90      23.14       0.02 <
   3    0    9     614.02      71.45     524.25 o
   2    9    8    1593.00     171.73    1562.36 o
   6    6    3     370.10      43.35     409.78 o
   5    2    7     702.73      89.27     772.94 o
   2    8    9    1854.91     204.06    1628.64 o
   1    1  -10     819.00     145.29     820.76 o
   6    6    0    2701.83     276.61    2713.50 o
   4    7    8     293.69      47.39     389.97 o
   4   -6   -5     219.49      38.57     195.09 o
   2   -8    2     554.88      65.57     530.95 o
   6    0    3    3755.75     384.79    3865.02 o
   3   -7    2    4260.66     470.94    4131.88 o
   3   -8   -2     825.79      92.20     854.96 o
   3   -8   -3      64.84      40.96      63.40 <
   0    8    9      45.92      35.27      59.51 <
   2   -9   -4    1352.57     143.26    1277.00 o
   1   -7    5      -6.06      19.84       3.75 <
   2   -8   -7    4551.97     512.45    4735.96 o
   3   -4   -9    1740.67     181.47    1592.73 o
   5    8    5    1422.00     152.45    1405.24 o
   2    0  -10     491.14      55.47     540.80 o
   4    9   -1     476.08      54.73     646.01 o
   4    9    6    1965.48     207.37    2036.87 o
   3    8   -4     114.43      24.06     137.29 o
   3   -2    8     606.12     119.20     676.60 o
   2   -4  -10    2740.03     284.88    2631.10 o
   1    9   -3     650.94      76.04     700.51 o
   6   -1   -3    1497.49     155.02    1564.07 o
   5    3   -6     198.00      46.84     216.20 o
   2   -7    4     161.82      28.84     139.89 o
   6    5   -2     394.90      82.84     308.79 o
   6    1    4      56.02      26.63      17.98 o
   2    9   -3     951.43     103.22     988.63 o
   6   -1    2    4310.99     443.20    4286.91 o
   5    6    7     954.36     119.94    1001.83 o
   3   10    0    4866.78     500.69    4744.85 o
   4   -3   -8    3969.36     420.61    3507.22 o
   4    8   -3     344.02      50.33     368.27 o
   1    7   10    1620.73     196.71    1411.73 o
   1   -9   -7    1592.81     232.53    1547.80 o
   0   10    0    3943.64     408.12    4086.87 o
   3   -6    4    6500.56     675.37    6219.39 o
   6    1   -4     191.75      56.57     197.63 o
   2   -9   -1      39.67      27.00       0.49 <
   4    0    8     338.51      39.67     300.38 o
   6    4   -3     794.94      94.96     731.17 o
   0    9    8    5064.60     599.14    4903.73 o
   0   10    6     397.65      58.41     443.71 o
   3   -8   -4    1376.08     145.47    1380.75 o
   3   -8   -1    1399.40     152.08    1346.25 o
   4    4    9    2130.61     234.00    2115.67 o
   1   -6  -10    2108.75     262.29    1964.13 o
   1    6   -7      55.47      30.67      43.15 <
   6    2   -4     475.53      61.53     487.26 o
   3    4   10    3723.79     403.16    3510.52 o
   5    8   -1     593.26      79.90     666.41 o
   0    3   11    1509.24     178.53    1626.66 o
   4    4   -7      89.27      23.88     102.34 o
   6   -2   -1    1723.04     180.18    1761.01 o
   2    3   -9      81.92      34.53      72.13 o
   2   10   -1    2314.83     242.82    2425.14 o
   1    7   -6    3835.28     398.94    3692.43 o
   1   -1   10    1048.77     118.29     991.29 o
   6    4    5    4510.27     480.49    4911.92 o
   5   -4    2    6561.90     671.14    6864.22 o
   1   10   -1    3628.09     382.96    3955.06 o
   4    3    9     243.00      57.86     233.39 o
   5    6   -4     363.67      48.67     378.82 o
   6    3    5     626.51      80.82     672.55 o
   6    0   -4     768.12      81.55     746.01 o
   3    3   10    1042.16     127.47     931.37 o
   6    6    4    1763.63     183.31    1784.14 o
   2   -2    9    4596.97     477.55    4655.39 o
   1  -10   -3    1195.90     128.02    1095.24 o
   4   -3    6    3688.89     389.39    3429.43 o
   4    5    9     938.20     125.26     844.78 o
   3   10    6    7377.04     759.12    7619.21 o
   6   -2    0     345.67      43.71     342.43 o
   6    6   -1     861.79      89.82    1051.44 o
   4    2   -8     210.49      30.86     203.68 o
   3   -6   -8     752.88      86.14     741.92 o
   2   -9   -5       1.29      19.84       6.62 <
   0    2   11     506.02      63.37     442.31 o
   0    7   10    1221.06     143.63    1152.13 o
   0    4   11     764.45     109.84     866.93 o
   1    3   11     368.08      70.35     359.39 o
   2    0   10     159.61      27.37     133.12 o
   6   -2   -2     497.75      84.31     609.03 o
   3    5   10    1267.89     163.84    1124.17 o
   1   10    7     746.81      95.51     778.87 o
   5    5   -5     465.43      67.22     485.30 o
   5   -3   -6    1513.10     157.96    1553.93 o
   5   -4   -5     517.41      57.31     544.97 o
   4   -4    5     190.29      36.92     202.64 o
   5    1    7    6369.41     655.53    6232.40 o
   1    4   11     864.18     138.86     983.99 o
   1   -3    9     323.63      60.98     318.73 o
   1  -10   -4     109.10      32.88      85.82 o
   1  -10   -2      83.02      31.22      57.25 o
   4   -5   -7    1723.95     181.10    1813.74 o
   5   -5   -2      67.04      74.75      92.56 <
   4   10    3      84.86      22.78      64.23 o
   3    4   -8    1080.73     115.90    1324.19 o
   2   10    7    3665.01     384.06    3725.93 o
   1    5   -8     720.18      81.92     817.84 o
   3    2   -9     305.63      38.39     357.97 o
   2    7   -6    4775.87     492.61    4440.32 o
   2    7   10     696.12     129.86     623.54 o
   2    6   -7     222.80      65.02     292.23 o
   5   -5   -1      -0.92      40.22       8.02 <
   5    7   -3     565.35      70.71     505.50 o
   6    5    5    1196.63     127.10    1392.84 o
   5   -2    5    2707.52     288.18    2711.96 o
   0    6   -7    4670.81     494.45    4459.62 o
   3   -7   -7      14.33      28.29       6.38 <
   4   10    2     949.22     101.75     882.20 o
   5    0   -7     263.20      47.75     261.82 o
   6    3   -4    2170.65     229.96    2268.21 o
   6    2    5    1897.89     198.92    1833.74 o
   4   -2    7      71.27      56.39      59.95 <
   6    7    2      18.73      20.57       3.48 <
   1   -9    2     -17.08      29.20       1.92 <
   1    2   11    1213.71     130.96    1081.34 o
   0    9   -3      47.39      44.63      63.06 <
   3   -8   -5     728.63      81.55     740.03 o
   2    1  -10     135.37      26.82     144.71 o
   5    9    2    7653.65     791.63    7652.10 o
   4   10    4    6748.15     693.37    6669.69 o
   3   -8    0     959.51     119.02    1078.71 o
   5   -5   -3    1620.18     171.00    1568.20 o
   4   -6    2    2751.05     292.22    2696.31 o
   5    9    3    2802.30     290.20    2737.98 o
   3    2   10    1837.46     216.18    1789.97 o
   6   -2    1    5661.72     578.20    5439.53 o
   2   -9    0    1901.20     202.59    1916.31 o
   4    2    9    3657.30     393.79    3589.54 o
   6    7    1      19.65      21.67       0.34 <
   5   -1   -7      82.65      19.29      89.88 o
   3    9    8    2724.61     292.04    2745.99 o
   5   -3    4      93.12      50.33      73.71 <
   0    7   -6     344.75      46.65     337.09 o
   5    1   -7      22.96      14.33       0.03 <
   2   -5  -10     504.00      62.82     487.11 o
   1    8   -5       2.57      31.04       3.36 <
   1   -8    4     126.55      27.37     154.09 o
   4   -6   -6     533.75      62.82     547.13 o
   0    5   -8     115.35      34.71      39.40 o
   5   -1    6     370.47      55.47     318.66 o
   6   -1   -4     631.65      68.14     743.62 o
   4   -7   -2    6923.00     714.49    6879.22 o
   1    5   11     823.77     102.49     814.99 o
   1   -3  -11     594.18      68.88     627.40 o
   4    6    9    1541.75     173.94    1458.31 o
   0    1   11     133.16      32.51     113.99 o
   6    7    3    1622.75     168.24    1473.02 o
   1   -2  -11     706.22      80.08     735.52 o
   0    5   11    1908.36     207.37    1953.63 o
   4   -7   -3     525.30      65.57     400.15 o
   5    8    6     492.24      68.69     410.68 o
   3    8    9    2837.75     305.82    3111.51 o
   5   -5    0      20.94      33.43      45.25 <
   6   -2   -3    1350.36     140.88    1433.32 o
   1  -10   -5      58.78      35.45     165.82 <
   6    0    4    4201.15     431.26    4093.10 o
   3    9   -3      32.33      19.47      43.26 <
   1  -10   -1      17.27      36.37       0.00 <
   2   11    3    5464.64     564.61    5568.29 o
   3   -5   -9    4886.62     512.26    4839.88 o
   5    7    7    2463.42     284.51    2461.47 o
   6   -1    3     314.45      42.43     359.21 o
   2    8   -5    1942.34     203.69    1848.28 o
   4   -4   -8    1276.89     148.04    1370.28 o
   3    6   10    1218.12     156.67    1176.07 o
   0    2  -10     307.10      46.47     246.53 o
   4   10    1      27.55      23.33      17.87 <
   5    9    1    2308.77     238.41    2139.72 o
   1    2  -10     257.33      47.02     266.91 o
   4    8    8    2606.50     283.04    2670.28 o
   2    5   -8      48.31      14.88      17.50 o
   1   11    3    1927.10     204.06    1983.68 o
   4   -5    4     124.16      32.69     133.16 o
   2   11    4    1397.94     156.86    1519.82 o
   3   -1    9    1776.67     215.45    1693.22 o
   5    9    4     138.12      30.12     116.02 o
   3   10   -1     112.59      29.76     156.82 o
   4   -7   -1     121.59      36.55      78.49 o
   5    4   -6    2541.48     273.31    2846.83 o
   1   -8   -9    5511.66     590.14    5141.15 o
   0   10   -1      57.67      28.47      78.07 o
   1   11    4    1611.91     225.92    1529.43 o
   6    5   -3     510.06      64.84     475.50 o
   4    9    7      44.27      32.88      23.81 <
   4    9   -2     440.45      51.24     450.29 o
   2   11    2    1332.55     140.51    1482.59 o
   1   -4  -11      -0.37      29.76       7.98 <
   0   10    7    2552.50     272.02    2467.11 o
   6    7    0      50.51      17.45      49.83 o
   5    4    8     249.43      47.02     239.72 o
   2   -5    7     686.94      87.98     763.87 o
   2   -9   -6      23.14      28.84      15.56 <
   6    6    5      58.59      45.00       1.32 <
   3   -7    3    1346.51     149.14    1532.83 o
   4   10    5     539.63      68.69     359.60 o
   1   -1  -11    4523.68     469.28    4373.59 o
   1   11    2      46.29      42.43      20.96 <
   5   -2   -7    7785.53     792.55    7544.18 o
   6    6   -2    2658.48     289.84    2850.60 o
   2   -7   -9     234.18      42.43     208.82 o
   5   -5   -4    1022.88     113.33    1062.47 o
   1    9    9     150.61      64.10      69.78 o
   2   -8    3    1316.94     145.29    1326.41 o
   4   -7   -4    1180.47     130.22    1260.36 o
   1    1   11    2512.28     263.02    2463.75 o
   5    2   -7     209.20      24.61     183.70 o
   5    8   -2      30.67      19.10      19.36 <
   4    7   -5    2121.42     224.63    2041.92 o
   1    4   -9     920.02     102.31     935.25 o
   2    4   11     207.55     113.14     160.39 <
   6    1    5    4719.11     484.90    4795.09 o
   5    5    8     110.02      38.76     121.46 o
   5    3    8    2290.40     251.08    2259.23 o
   2   -6    6    1631.02     181.84    1543.22 o
   4    6   -6     320.88      37.65     398.50 o
   6    7    4      54.55      30.67      56.19 <
   2   -8   -8      68.14      34.35     128.97 <
   4    3   -8    2619.36     298.47    2705.25 o
   2    3   11      70.53      46.10      31.01 <
   3   -2  -10      15.43      27.55       3.42 <
   6    4   -4    4360.58     480.86    4100.60 o
   3   10    7    1343.57     146.75    1261.63 o
   0    8   -5    6544.09     710.45    6564.21 o
   2   11    5     962.45     112.04    1082.00 o
   5   -4    3    1286.63     138.12    1365.56 o
   4   -1    8    1484.63     166.22    1407.39 o
   6    1   -5     940.96      97.16     978.85 o
   3   -4    7     516.49      79.35     436.14 o
   3   -1  -10    4844.19     495.55    4597.60 o
   6   -2    2      88.90      20.39      67.17 o
   2   -4    8       1.84      29.39       4.47 <
   3   -5    6     -18.55      27.18       0.16 <
   1   -9   -8      62.63      70.53      94.98 <
   3    1   10     564.98      72.73     500.40 o
   2    9    9     382.41      65.02     408.74 o
   1   11    5     137.20      42.43     108.70 o
   1   -7  -10    1247.87     165.12    1208.54 o
   1    8   10    1068.61     130.04     965.38 o
   0    4   -9      55.84      27.55      84.66 o
   5    0    7       0.92      33.06      48.18 <
   4    1    9    1608.61     178.71    1490.86 o
   6    0   -5     -14.51      16.16       0.98 <
   1    6   11     216.92      46.10     241.80 o
   2   10   -2     268.90      39.31     302.14 o
   4   -7    0    8103.10     833.69    7924.10 o
   5   -5    1    1012.41     109.29     989.48 o
   4   -1   -9    1113.79     124.53    1157.66 o
   5    9    0    2538.91     262.47    2385.06 o
   2    5   11    8858.92     929.20    8515.92 o
   3   -8   -6    1660.77     175.96    1793.68 o
   1   10   -2    2551.77     271.47    2661.05 o
   3   -8    1     527.88      66.31     495.90 o
   3    7   -6      32.69      24.43      38.83 <
   6    4    6    1269.92     136.65    1169.13 o
   6    2   -5     143.45      36.37     125.34 o
   5    9    5      48.67      31.04       1.42 <
   2   11    1     617.51      71.63     581.58 o
   1  -10   -6    1488.85     164.94    1351.66 o
   4   10    0     451.65      54.73     480.94 o
   3   11    3      30.49      31.59      22.48 <
   5   -4   -6     895.77      96.43     981.38 o
   0    0   11     258.80      34.16     265.26 o
   1  -10    0     987.98     112.59    1000.06 o
   6   -3   -1      86.51      29.76      61.96 o
   4    7    9      15.06      55.29      23.52 <
   6   -2   -4      31.04      18.18       1.92 <
   3   -3  -10    2520.73     261.73    2650.44 o
   2   -1   10    2892.30     301.96    2717.03 o
   4    0   -9       6.98      18.18      23.39 <
   0    6   11      24.61      41.33      88.63 <
   2   -9    1     211.59      51.06     295.35 o
   6    3    6      24.43      27.55       1.78 <
   1   -2   10     211.96      72.92     156.66 o
   4    8   -4     336.31      62.63     365.69 o
   4   -2   -9    2785.95     287.26    2820.88 o
   3    6   -7    1124.08     124.90    1198.58 o
   1   11    1    1996.89     211.04    2085.98 o
   1   -5  -11     928.47     105.98    1045.94 o
   1    9   -4      69.43      31.04     109.57 o
   3   11    4     217.29      41.51     247.97 o
   3    3   -9      10.47      43.71       0.95 <
   3    0  -10    6423.96     655.35    6139.92 o
   1   10    8    1383.61     152.82    1336.92 o
   2    2   11     159.24      42.24     130.87 o
   6   -3   -2    1062.18     113.69    1073.58 o
   1   -6    7      15.80      19.10      41.26 <
   0    9    9     832.59     110.02     732.53 o
   5    6    8     263.75      52.90     310.05 o
   3   -3    8     303.06      54.55     259.57 o
   4    5   -7    3233.01     378.00    3194.60 o
   2    9   -4     836.08      93.12     900.22 o
   6    7   -1     141.06      42.43      67.59 o
   5    2    8    1175.87     188.82    1234.81 o
   2    2  -10     960.06     104.69     935.02 o
   6    5    6     811.10      94.41     836.15 o
   3   11    2     110.94      27.92     124.35 o
   3    7   10    2743.71     300.86    2673.08 o
   2   10    8    2104.34     272.02    1981.10 o
   2    8   10     441.00      72.37     469.28 o
   6   -3    0      27.92      29.76      26.97 <
   0   11    3     113.88      32.69      97.12 o
   1    0  -11     747.37      82.47     678.60 o
   4   -7   -5      15.98      16.71       3.58 <
   2    4   -9     767.20      90.18     782.83 o
   2   -6  -10    5806.64     600.24    5401.75 o
   3    8   -5    1029.49     109.84    1164.86 o
   0    8   10     679.59     147.31     654.26 o
   1   -5    8     259.71      43.71     252.59 o
   2   -7    5      33.61      27.37       8.75 <
   3   -6    5    4303.46     446.88    4081.11 o
   0   11    4    1744.34     188.26    1631.99 o
   6   -1   -5    1770.79     182.39    1954.16 o
   4   10    6    4748.87     493.35    4441.23 o
   5   -3   -7     -31.22      21.86       9.69 <
   4   -6    3     195.61      32.51     204.46 o
   5    6   -5     549.18      57.49     650.95 o
   5   -5   -5     508.59      56.39     494.18 o
   1   -7    6    1546.53     179.26    1556.40 o
   5    3   -7     113.51      18.18     106.52 o
   2   11    6     298.28      75.12     305.83 o
   3   -7   -8    2465.08     267.43    2449.47 o
   5    7   -4      14.51      18.37       7.32 <
   0   11    2    4503.66     460.65    4484.47 o
   6    7    5     160.90      86.88     208.84 <
   4   -6   -7     167.33      35.27     179.66 o
   6   -1    4    4170.11     435.12    3966.19 o
   1   11    6     802.10     117.18     687.58 o
   6    3   -5     128.57      56.75      95.49 o
   2   -3    9    1029.85     117.18    1070.79 o
   2    6   11     518.88      79.35     558.41 o
   3   11    5    3757.95     393.61    3580.04 o
   6    2    6    4194.36     431.63    4209.70 o
   4    1   -9    1717.71     179.26    1794.93 o
   5    8    7    1781.63     211.96    1917.63 o
   6   -3   -3     713.75      77.51     789.94 o
   2   -2  -11    5098.03     524.39    4872.47 o
   1   -9    3     942.61     104.88     916.46 o
   6    8    2      18.73      39.12      18.20 <
   4   -5   -8    1458.00     155.57    1356.17 o
   1    0   11     642.67      79.53     554.21 o
   4   -3   -9     683.81      75.67     776.29 o
   2   -3  -11     586.84      67.41     558.29 o
   2   -9   -7     483.79      77.33     424.20 o
   3   -6   -9      75.67      35.63      55.94 o
   3    5   -8     363.49      44.27     359.40 o
   6    0    5     248.88      34.53     287.21 o
   6    8    3    1570.40     171.00    1701.03 o
   3   -4  -10    1815.79     191.02    1905.18 o
   3   10   -2    1515.30     161.08    1581.14 o
   3   11    1      60.61      25.71      25.40 o
   0   11    5     198.37      46.84     174.69 o
   6    6    6    6047.07     624.86    6273.56 o
   6   -3    1      74.75      20.76     107.21 o
   7    3    1     822.86      88.16     859.29 o
   6    8    1    1729.83     179.26    1763.61 o
   4   -7    1     686.94      77.88     719.53 o
   7    3    0    1765.10     213.43    1790.53 o
   7    2    0     135.92      22.41     139.46 o
   0   10   -2    2029.40     217.29    2042.17 o
   2   -1  -11      31.59      22.96      15.14 <
   6    6   -3     338.33      52.90     319.90 o
   6   -2    3    4583.56     474.79    4455.23 o
   2   11    0     554.14      64.65     613.54 o
   5   -2    6     434.57      81.73     407.16 o
   5   -3    5     -30.12      35.45       0.95 <
   5    5   -6     -16.53      39.31       2.54 <
   5    9   -1      72.00      23.14      65.27 o
   3    1  -10    1014.79     136.47    1057.72 o
   7    2    1      79.53      20.39     111.47 o
   0   10    8      41.14      22.04      20.12 <
   4   -4    6      70.35      44.82     113.68 <
   0    9   -4     457.53      55.29     460.28 o
   6    5   -4     834.24      97.53     803.85 o
   2    1   11    5264.62     575.63    4898.33 o
   5   -5    2    1341.36     144.00    1490.96 o
   3    9    9     115.16      55.47     100.70 o
   1   -4    9     -40.41      35.08       2.08 <
   5    9    6    2314.10     245.39    2405.08 o
   3    0   10    5390.80     560.75    4868.67 o
   1   11    0      14.51      25.53       1.89 <
   7    4    1      69.98      21.86     133.25 o
   4   -3    7     365.51      54.00     296.12 o
   1    7   11     183.67      91.47     159.46 o
   1    3  -10      97.16      29.57      91.08 o
   4    9    8     225.55      49.04     204.60 o
   4    9   -3      38.02      22.41      46.03 <
   5    7    8     707.88      88.53     681.79 o
   4   10   -1     349.90      44.27     390.74 o
   7    3    2    1653.98     172.47    1649.11 o
   4    0    9      25.53      84.12      41.95 <
   5    1    8     178.35      27.73     148.94 o
   5    8   -3    1362.67     146.57    1338.00 o
   7    2   -1      45.55      16.90      13.17 o
   4    4   10      14.88      90.73      21.75 <
   0   11    1    2373.24     252.00    2280.57 o
   1  -10   -7     554.14      76.78     553.20 o
   0    3  -10    1277.63     140.88    1355.57 o
   3   -2    9     424.10      58.96     427.75 o
   7    4    0      10.29      14.88      36.20 <
   3   -9   -3    8930.00     923.32    8627.79 o
   2   -4  -11     924.98     102.12     859.68 o
   3    9   -4     359.45      44.63     432.60 o
   1   -6  -11      13.96      41.33      11.47 <
   2  -10   -3     572.51      76.78     539.94 o
   7    3   -1      37.29      17.63      33.74 o
   1  -10    1     348.43      54.92     323.73 o
   5   -6   -2     410.88      52.71     418.68 o
   6    8    4     175.59      45.18     159.43 o
   4    4   -8     113.51      23.51     120.20 o
   7    4    2     826.71      89.08     734.35 o
   3   -8   -7     238.59      41.14     231.54 o
   4    5   10     258.61      63.00     212.96 o
   5    0   -8    1238.87     152.45    1202.81 o
   6   -2   -5     253.47      34.53     296.83 o
   3   -9   -2      29.20      36.00      27.05 <
   7    1    0    2915.99     310.59    2869.81 o
   1    7   -7    1954.83     206.82    1949.21 o
   3   -8    2      48.86      27.92      16.66 <
   3   10    8    1279.10     153.73    1380.68 o
   0    1  -11      -3.67      59.51      25.63 <
   6    7   -2    1835.26     188.26    1940.95 o
   5   -1   -8     510.61      57.49     541.41 o
   2  -10   -4   10678.38    1097.26    9875.49 o
   7    2    2     130.22      27.55     127.25 o
   4   -5    5      87.24      31.59     104.09 o
   1   -8    5     235.10      38.02     213.40 o
   5   -6   -1    4011.60     415.84    3960.38 o
   5   -6   -3     477.18      59.33     475.76 o
   6    8    0     111.67      21.49     143.26 o
   3   11    6     168.06      39.67     135.95 o
   2  -10   -2    1661.32     182.20    1615.53 o
   5   -4    4     264.12     121.96     324.39 o
   4    8    9    1012.96     184.41     900.05 o
   6   -3   -4     -13.04      20.57       4.78 <
   0    7   11    1858.22     214.71    1902.21 o
   4   -7   -6    1759.59     186.43    1693.57 o
   4    3   10     957.12     125.26     911.72 o
   3   -9   -4     485.82      90.00     484.31 o
   5   -1    7    1153.65     139.22    1123.20 o
   1    6   -8     555.98      75.86     617.64 o
   3   -7    4     363.12      51.61     322.88 o
   7    1   -1    2730.48     280.65    2730.34 o
   6    1    6     185.69      30.86     223.80 o
   7    1    1    4042.46     415.47    4057.60 o
   1    1  -11    3633.05     394.53    3696.26 o
   5   10    3     700.90      80.45     661.88 o
   2    0  -11     167.51      27.73     148.95 o
   4    2   -9    1009.10     108.37     986.01 o
   2   -9    2     775.28     168.80     843.63 o
   3    4   11     752.69     100.84     710.74 o
   0   11    6     525.86      73.10     560.78 o
   6    4   -5      54.55      86.51      90.33 <
   2   -8    4       6.80      28.84       4.56 <
   5    1   -8      -1.84      18.92      11.32 <
   5   10    2      32.69      25.53      28.33 <
   2    7   -7      10.29      26.08       8.68 <
   6    1   -6    1936.83     198.73    2055.31 o
   3    8   10     256.41      62.08     241.36 o
   2    7   11     304.53      78.24     261.96 o
   2   11    7     307.84      55.84     366.50 o
   4   -4   -9     450.55      54.73     526.58 o
   6    0   -6    1648.10     171.00    1722.10 o
   7    4   -1     126.92      18.18     153.13 o
   4   10    7     804.12      93.12     877.15 o
   1    8   -6    1233.36     134.26    1378.04 o
   7    5    1      54.73      23.51      41.53 o
   4   -2    8    1794.30     197.45    1684.77 o
   3   11    0     125.26      39.67     218.92 o
   1   11    7     102.12      55.10      70.56 <
   3    5   11      64.29      47.57      98.17 <
   2   10   -3     374.51      47.57     432.74 o
   6   -3    2     527.51      60.98     575.10 o
   2   -8   -9       1.29      48.12      38.69 <
   5   -4   -7    1500.42     178.35    1499.85 o
   3   -9   -1    7228.27     750.86    6704.85 o
   5   10    4     890.81     101.39     900.87 o
   4   11    3    1254.12     139.96    1155.67 o
   4    6   10     263.94      69.80     306.45 o
   1   -9   -9    1312.34     146.75    1213.15 o
   1   -8  -10     391.77      52.71     420.95 o
   7    2   -2     213.61      28.10     296.51 o
   1   10   -3     163.47     104.88     256.78 <
   3    3   11      34.53      59.88     127.55 <
   7    5    2    1642.59     182.02    1777.41 o
   5   -5   -6      20.57      26.45      11.08 <
   7    3    3     443.75      52.16     514.99 o
   5   -2   -8      37.47      19.29      59.88 <
   7    4    3     762.61      83.57     847.25 o
   6    7    6     466.16      65.94     380.99 o
   2  -10   -5     432.55      60.24     484.27 o
   2    8   -6       0.55      28.84       4.04 <
   5    4   -7      -7.90      13.41       3.21 <
   1    9   10     648.55     117.00     757.27 o
   3   -5  -10    1601.26     186.24    1623.95 o
   2    6   -8    1380.12     145.10    1459.81 o
   6    4    7    2690.99     314.26    2642.82 o
   2    3  -10    1725.61     183.86    1792.68 o
   5   -6   -4     506.57      66.31     523.66 o
   4   11    4      31.04      29.94      16.64 <
   7    5    0       3.12      25.35       2.94 <
   0    7   -7    1168.71     128.20    1229.96 o
   5   -6    0    2215.10     267.98    2151.48 o
   0    6   -8    4644.91     486.92    4422.50 o
   7    3   -2    2957.87     301.96    3208.61 o
   2   -2   10     277.53      37.29     280.56 o
   2  -10   -1    3452.87     364.04    3597.41 o
   6    2   -6     123.61      38.02      54.89 o
   3    4   -9    1411.89     172.47    1438.18 o
   4   11    2     870.43     122.69     858.23 o
   0    3   12    2396.01     253.65    2560.14 o
   7    1   -2      23.69      14.69      17.61 <
   7    1    2      28.84      21.86      13.09 <
   3   -9   -5    7402.39     760.96    6902.60 o
   6    5    7     836.26     104.69     962.11 o
   5    4    9      82.65      41.69      93.80 <
   5   10    1     837.92      91.29     939.88 o
   2   -7  -10    1854.73     197.45    1825.52 o
   4    2   10     226.47      85.59     262.07 o
   1   10    9     174.12      51.61     219.37 o
   6    8    5    3103.71     327.67    3274.86 o
   2   -5  -11     -20.76      33.24      20.64 <
   0    4   12     177.06      93.49     291.31 <
   7    0    0       5.33      17.45       1.29 <
   6   -4   -1     626.14      83.75     640.28 o
   6   -1   -6    1748.93     199.65    1735.71 o
   1   -1   11    1763.26     192.49    1767.24 o
   3    2  -10      13.22      20.57      51.73 <
   6    3    7       4.78      25.71       9.57 <
   1    5   -9    3414.11     358.35    3525.22 o
   5    5    9    2284.89     254.20    2231.60 o
   6   -4   -2     584.63     116.63     620.08 o
   0   11    0     676.65      80.08     688.33 o
   4   -7    2    1227.12     134.26    1338.77 o
   7    2    3     561.30      67.96     665.98 o
   4    7   -6    1835.63     193.96    1962.38 o
   7    0   -1       7.53      20.20       5.15 <
   1    4   12    2930.14     354.86    2923.05 o
   2   11   -1    2459.93     266.14    2418.77 o
   2    9   10    2210.32     251.08    2300.65 o
   2   10    9     161.63      75.12     139.39 o
   4   -8   -3     451.28      60.06     478.25 o
   2    0   11    1243.47     138.67    1334.23 o
   1    3   12    1367.26     154.65    1373.81 o
   1   -3   10    2026.46     216.18    1946.54 o
   4   -8   -2     434.39      58.41     469.12 o
   7    5    3     987.61     106.16     972.40 o
   3    6   11     372.67      67.04     444.93 o
   1  -11   -3    5048.25     523.84    5066.50 o
   0    2   12     533.57      64.65     508.37 o
   5    2   -8     136.10      21.67     136.30 o
   5    9   -2    1461.49     153.37    1406.79 o
   6    8   -1    2154.67     224.26    2428.69 o
   5    3    9      72.00      76.41      70.65 <
   6   -1    5     392.69      60.61     380.31 o
   1  -11   -4      -3.31      63.18       5.00 <
   4   -6    4    1364.32     146.02    1461.94 o
   2   -9   -8    2414.01     257.33    2305.35 o
   1   11   -1     364.77      52.53     357.90 o
   5   10    5     832.41      97.16     915.82 o
   7    0    1      24.43      49.22       6.79 <
   3    2   11     658.47     225.00     598.64 o
   4    8   -5      73.47      49.04      58.07 <
   4   11    5    3776.68     395.08    3634.27 o
   6   -2    4     722.02      85.59     633.13 o
   5    9    7    1363.77     153.37    1377.92 o
   6   -4    0     215.63      39.67     186.97 o
   5   -5    3     282.12      70.35     315.85 o
   4    6   -7       9.18      18.55       1.23 <
   0    8   -6     597.86      71.45     650.23 o
   5    8    8     197.45      82.29     200.53 o
   4   -6   -8     954.55     105.43     909.40 o
   6   -4   -3     103.22      39.31     124.56 o
   0    5   -9      79.16      34.35     128.50 o
   7    4   -2       4.78      36.55       3.36 <
   5    0    8     374.69      58.78     340.90 o
   7    5   -1     113.14      16.90      93.15 o
   2   -6    7     160.90      34.16     147.36 o
   1    5   12     611.45      84.67     602.95 o
   4   11    1      40.04      27.92      11.23 <
   4   -8   -4     346.96      53.08     321.39 o
   0    9   10     464.88      92.75     508.91 o
   1  -11   -2    3273.05     343.84    3235.24 o
   6    6    7      12.86      48.31       0.04 <
   3   -9    0     724.41     106.16     693.03 o
   2   -5    8      56.57      39.49      11.61 <
   3   11    7    1230.43     139.22    1211.97 o
   5    6    9     658.65      98.63     640.72 o
   0    5   12     529.53      78.98     496.59 o
   6   -3   -5    1207.65     134.08    1339.06 o
   7    0   -2     726.24      88.71     826.88 o
   2    1  -11     -20.94      22.96       0.75 <
   3   -5    7     820.47     172.29     780.87 o
   1    9   -5      58.22      33.80      18.45 <
   4   -8   -1    3902.50     410.88    3667.01 o
   4   10   -2    1332.00     144.92    1246.81 o
   3   10   -3     273.31      38.20     254.03 o
   1    8   11    1249.90     147.49    1400.86 o
   2    9   -5     250.90      36.37     261.37 o
   6    6   -4    3635.99     387.55    3441.44 o
   1    2   12     601.35     127.47     576.61 o
   5   -3   -8      27.92      20.57      25.98 <
   2    5   -9     283.41      43.16     349.25 o
   0   11    7    2599.34     280.65    2541.28 o
   4    7   10      97.90      73.84     166.26 <
   7    6    2      22.22      19.84      61.70 <
   7    6    1     340.35      59.88     461.88 o
   1   -7  -11     354.12      72.73     374.38 o
   1   -3  -12     707.69      99.92     713.20 o
   2  -10   -6    2881.83     309.31    2588.53 o
   3   -1   10    1151.26     130.22    1093.16 o
   6    3   -6    1053.92     153.92     956.05 o
   3   -7   -9     258.43      46.65     217.71 o
   6    2    7    1138.77     130.96    1053.05 o
   1  -10   -8     302.51     111.12     273.90 o
   7    4    4       1.84      25.53       5.52 <
   7    2   -3     582.79      61.90     584.33 o
   1  -11   -5    1982.20     215.45    1947.25 o
   6    0    6     264.67      36.55     283.41 o
   5    7   -5      43.35      14.33      38.61 o
   5   -6   -5     -15.24      31.59       5.01 <
   3   -4    8    2576.20     302.88    2467.32 o
   0   10   -3    1299.85     148.04    1379.76 o
   1   -9    4     965.02     123.98    1100.73 o
   5   -6    1      36.00      30.86      19.37 <
   1  -10    2     418.04      57.67     426.10 o
   7    3    4    3152.01     326.02    3064.34 o
   5   10    0    1305.92     139.22    1286.30 o
   6    9    2      14.88      35.63      20.60 <
   2  -10    0    1038.85     118.47    1029.87 o
   4   -1    9    1216.47     144.55    1039.54 o
   6    7   -3      71.27      74.20      53.12 <
   1   -2  -12     233.26      67.04     352.09 o
   7    1   -3      39.12      26.45      38.39 <
   6    9    3      35.08      35.63      54.67 <
   7    1    3    3931.15     404.08    3849.76 o
   4    3   -9     -10.10      17.08       5.01 <
   3    7   -7     551.57     108.00     516.99 o
   0   10    9     330.98      48.49     339.03 o
   4   -7   -7    1841.69     195.61    1875.58 o
   6   -2   -6      22.04      19.84       9.24 <
   3   -6    6    1563.61     172.47    1485.60 o
   5    6   -6    3405.30     348.24    3285.47 o
   1   -4  -12      39.31      31.04      33.57 <
   0    1   12     315.00      46.65     311.04 o
   2   12    4     412.90     136.47     535.29 o
   2   12    3     120.86      34.35     162.33 o
   3   -9   -6    2838.30     296.08    2799.28 o
   3   11   -1      53.82      27.92     115.85 <
   6    5   -5     478.65      96.24     433.44 o
   3    8   -6    1462.96     200.94    1618.61 o
   6   -3    3     230.88      33.98     256.13 o
   3   -8   -8     -15.61      26.08      22.69 <
   7    3   -3     156.49      65.57     144.31 o
   4   -5   -9    4029.79     415.47    4017.01 o
   5    2    9    1150.53     133.35    1177.24 o
   7    0    2     278.82      37.65     319.80 o
   2   -7    6     353.39      50.51     422.38 o
   4   -1  -10     686.02      76.04     731.09 o
   7    6    0     157.22      29.76     183.40 o
   0    2  -11    4969.82     555.43    4821.22 o
   3   -8    3     183.31      36.37     218.95 o
   1    2  -11    1066.22     120.31     994.92 o
   7    5    4     206.82      35.08     209.65 o
   7    6    3     911.75      98.63     930.44 o
   3   -2  -11     138.31      28.10     153.74 o
   4    1   10     703.10      82.10     655.78 o
   2    8   11      81.37      70.90      55.61 <
   6   -4    1    3037.58     319.22    2831.60 o
   4   -2  -10     398.94      90.00     473.68 o
   5    8   -4      83.02      21.86      86.42 o
   2   -4    9     304.90      49.04     418.72 o
   0    8   11     -10.10      49.59      23.98 <
   6    9    1     296.08      38.39     360.02 o
   2   11    8      45.18      69.98      37.14 <
   4    9    9     897.43     114.61    1038.41 o
   1   12    4     980.26     166.22     935.29 o
   3    7   11     527.51      77.69     501.19 o
   4    9   -4    1055.39     124.71    1070.73 o
   1   12    3    2950.52     333.37    2709.09 o
   1  -11   -1    1008.18     144.55    1081.39 o
   6   -4   -4      -1.65      24.06       2.97 <
   1   11    8     115.35      99.55      35.37 <
   5   -3    6     518.51      73.10     433.15 o
   2    4   12      61.53      86.33      19.11 <
   3   -1  -11    3742.15     387.00    3665.26 o
   4   -8   -5    1319.69     139.59    1259.22 o
   6    9    4    1306.28     142.16    1437.55 o
   1    6   12    1282.41     150.98    1179.27 o
   4    5   -8      40.41      20.20     103.74 <
   4   11    6     170.82      38.57     154.60 o
   6    8    6     -29.94      38.57       0.21 <
   7   -1   -1     605.57      91.29     680.48 o
   7    2    4      68.14      56.75      52.05 <
   3   10    9     179.26      73.47     192.83 o
   3    6   -8    2356.52     245.39    2583.24 o
   1    4  -10     502.71      65.39     531.44 o
   7   -1    0     375.24      54.73     442.74 o
   4    0  -10     754.53      82.29     804.97 o
   2   12    2     259.35      62.82     291.74 o
   2   12    5     261.37      61.53     267.35 o
   4   -8    0    1533.49     169.53    1427.55 o
   3   -3  -11    1854.36     215.82    1970.96 o
   5   10    6     427.59      61.16     481.70 o
   4   10    8    2401.71     375.24    2302.85 o
   2   -6  -11    1028.94     115.35    1052.16 o
   7    0   -3     760.59      90.55     845.77 o
   2   -9    3    1203.43     134.08    1193.84 o
   1   -1  -12     202.22      34.53     203.21 o
   5    3   -8       2.20      14.33      13.17 <
   3    1   11     428.51      72.37     390.89 o
   3   -6  -10     355.77      49.78     424.44 o
   1   -6    8      31.41      31.96      54.28 <
   2    3   12    2245.95     245.57    2274.37 o
   3    9   10    3385.83     377.45    3283.17 o
   2    5   12     426.49      70.90     345.71 o
   5    7    9    2254.22     281.75    2282.71 o
   0    6   12     561.30      88.16     583.72 o
   4   11    0     486.00      60.43     572.38 o
   7    5   -2    1471.22     168.98    1459.41 o
   0   11   -1     277.53      89.63     280.72 o
   1    1   12    1383.06     149.69    1401.68 o
   5   -2    7     -13.22      37.29       5.66 <
   5   -4    5     -18.18      68.14       0.54 <
   5   -5   -7       7.16      28.84       1.20 <
   6    7    7       6.06      59.88       4.48 <
   0    9   -5     771.79      95.88     762.40 o
   1  -11   -6     253.65      75.49     236.63 o
   3   -3    9    1102.77     128.02    1129.87 o
   1   -7    7     120.49      50.69     139.06 o
   1   12    5      -7.53      40.04       9.19 <
   0    4  -10    1920.12     208.29    1930.96 o
   1   12    2     688.77      79.90     759.36 o
   7   -1   -2     632.75      70.16     660.11 o
   1   -5  -12     148.78      41.33     117.38 o
   6    8   -2    1778.32     183.12    1712.20 o
   5    5   -7      22.96      10.84      17.54 o
   4   -3  -10    2272.22     237.49    2109.29 o
   3   12    3      87.61      40.22     117.76 o
   3    9   -5    2255.32     237.67    2400.40 o
   7    4   -3     492.98      73.47     412.84 o
   7   -1    1      17.27      39.12      16.02 <
   3   12    4    2322.36     251.82    2200.66 o
   3    3  -10    1353.67     144.18    1334.46 o
   4   -4    7     267.43      60.24     251.22 o
   3   -9    1    3148.71     330.61    2952.79 o
   7    6   -1       9.37      45.92      39.42 <
   3    0  -11     558.37      65.75     607.72 o
   6    1    7     908.81     158.88     958.51 o
   7    6    4     794.75      90.37     922.70 o
   3   -7    5    1247.32     135.55    1135.39 o
   1   -5    9     380.75      55.29     436.21 o
   4   -7    3     506.02      73.84     594.84 o
   6    9    0      38.94      18.37      45.45 o
   2   11   -2    2072.02     220.59    2011.66 o
   6    4   -6      54.18      47.75      48.33 <
   2   -1   11     398.20      47.39     323.77 o
   6    0   -7     164.57      25.71     185.96 o
   5   -4   -8     897.43     100.84     911.21 o
   4   -5    6    2585.01     287.45    2419.88 o
   2  -10   -7     453.31     116.45     483.66 o
   6    1   -7    1885.40     194.14    1633.47 o
   4    1  -10      94.96      36.73     101.42 o
   4    8   10     107.63     104.14     186.01 <
   5   10   -1     240.06      60.24     234.04 o
   1   -2   11    2558.75     276.43    2596.73 o
   2    2   12     191.75      73.10     244.02 o
   2   10   -4      65.94      30.31     106.23 o
   3   -4  -11     127.65      30.67      90.53 o
   6    9    5      49.04     120.86      55.02 <
   2   12    1      72.55      24.43      80.04 o
   3   12    2     584.81      69.61     551.41 o
   1   11   -2     -10.84      29.57      13.88 <
   7    0    3     756.00      83.20     759.69 o
   2    6   12     368.82      77.14     383.50 o
   7    7    2     254.20      45.55     308.70 o
   2    4  -10    1007.81     120.31    1051.34 o
   0    0   12     655.71      84.12     669.59 o
   5   -6   -6     699.06      80.82     784.60 o
   2   12    6     638.45     119.20     780.47 o
   7    4    5     196.16      33.80     194.11 o
   2   -8    5     808.71      91.47     758.54 o
   5    9   -3     536.33      60.98     577.91 o
   5   -6    2    2356.89     263.57    2398.41 o
   2    2  -11    2017.28     225.18    2064.64 o
   1   10   -4    1359.00     148.04    1475.95 o
   4   -3    8     292.59      60.80     297.20 o
   3   12    5    1384.71     163.10    1494.63 o
   7    1   -4     761.51      90.55     854.42 o
   7    2   -4     740.02      92.57     796.85 o
   2  -10    1     378.37      79.90     466.87 o
   3   11    8      40.04      30.86      32.52 <
   5    1    9    2383.89     254.75    2152.70 o
   7    7    1     107.63      30.31      74.98 o
   6   -3   -6     338.14      41.88     373.36 o
   7    1    4     163.65      31.22     190.91 o
   5   -1   -9     229.22      33.06     270.42 o
   6   -4    2     170.26      61.35     142.20 o
   1   -8    6     338.14      56.39     369.84 o
   1   -9  -10     959.14     157.22     918.68 o
   0   11    8    1219.96     185.69    1026.56 o
   6   -1   -7     381.67      46.29     414.39 o
   6    4    8     841.22     109.65     815.81 o
   5    0   -9    1677.12     174.49    1670.98 o
   1  -11    0    5250.11     547.35    5064.19 o
   5    9    8    1936.46     210.12    1917.01 o
   7    3    5    2220.24     258.24    2361.07 o
   2   -8  -10      56.57      33.80      64.92 <
   3    5   -9    1179.55     126.00    1120.00 o
   1   12    6     126.92      63.73     132.01 <
   6    5    8     219.86      48.49     248.22 o
   7    5    5    1928.75     207.92    1956.16 o
   5   -7   -2       7.71      73.65       8.30 <
   2   -3   10      35.08      17.63      46.45 <
   7   -1   -3     576.18      81.92     582.32 o
   5   -1    8    1936.28     213.24    1862.90 o
   7    7    3     980.45     108.18     939.90 o
   4   -8   -6    1098.00     118.84    1126.13 o
   3   -9   -7     571.96      74.57     596.27 o
   5   -5    4    2343.48     252.92    2434.46 o
   1   12    1    1395.00     150.43    1435.21 o
   6   -4   -5     324.00      41.33     309.29 o
   1    0  -12      -3.86      27.55       0.46 <
   6   -2    5    2321.99     306.00    2371.53 o
   5   -7   -3      65.02      32.69       0.04 <
   0   12    4      21.67      44.82      38.70 <
   6    2   -7     385.16      72.73     485.31 o
   1   10   10    2959.16     336.67    2806.73 o
   1    7   12     740.02     116.08     686.77 o
   2   -9   -9      60.61      54.00      52.73 <
   2   -3  -12      70.35      30.49       9.57 o
   2   -2  -12     134.82      34.35     117.16 o
   0   12    3     217.47      40.22     202.70 o
   4   -8    1    3769.15     397.65    3585.55 o
   7   -1    2     681.43      76.96     762.37 o
   4   11    7    1029.30     139.96    1098.63 o
   6   -1    6      30.12      35.27      47.21 <
   7    3   -4      28.47      58.41      45.11 <
   7    0   -4     787.41      91.65     894.30 o
   4    4   11    2123.99     236.57    1995.58 o
   4    5   11      56.75      52.90      96.22 <
   4   10   -3     729.73      83.20     805.66 o
   6   -5   -2    3446.81     360.37    3203.26 o
   5   -2   -9    2576.57     268.71    2669.47 o
   3    8   11      58.96     102.31      36.96 <
   4   -4  -10    2933.99     305.45    3080.44 o
   5   -7   -1     914.51     102.49    1050.68 o
   6    3    8     676.28     140.14     733.20 o
   2   10   10     262.84      83.39     228.92 o
   4    0   10     605.20      71.27     513.10 o
   5   11    3     165.67      37.29     160.54 o
   7    7    0     319.59      40.22     340.87 o
   4    4   -9     388.10      49.41     425.55 o
   6   -5   -1     404.26     121.04     416.44 o
   3   11   -2     764.63      86.14     822.34 o
   4   -6    5      11.94      34.90       5.24 <
   5    1   -9     200.57      30.49     204.42 o
   1   -6  -12    9424.81    1227.12    9054.45 o
   1   -8  -11      31.22     107.27      17.84 <
   1  -11   -7     -17.08      84.31       8.21 <
   1    9   11     605.75     107.27     469.70 o
   5   10    7    2167.89     232.90    2265.32 o
   1    7   -8    2951.99     315.37    2857.11 o
   6    6    8    2804.87     305.08    2831.95 o
   6   -3    4     648.55     109.65     734.36 o
   1  -10   -9     243.18      64.10     237.99 o
   3   12    1    1196.63     130.41    1250.94 o
   3    1  -11    3015.73     315.37    3002.62 o
   1    0   12    1698.24     190.10    1772.19 o
   5   11    4     278.82      42.06     356.22 o
   5    8    9     -35.27     139.22       5.76 <
   0    7   12      63.73      95.69      96.79 <
   0   12    5    1278.18     150.80    1200.85 o
   4   11   -1     -14.88      22.59       9.39 <
   5   -7   -4    1051.16     115.71    1189.25 o
   6    7   -4     976.04     133.71     945.20 o
   5   11    2      43.16      28.10      11.16 <
   7    5   -3    1250.63     184.78    1221.11 o
   7   -2   -1     382.41      56.57     369.64 o
   7    2    5     423.00      53.82     483.97 o
   4   -7   -8      91.84      39.31     102.03 o
   1  -10    3      94.22      43.71      76.57 o
   3   -2   10     435.86      61.16     417.62 o
   2   -4  -12    2503.83     348.61    2505.77 o
   2   -1  -12     382.96      46.65     445.97 o
   3    0   11      34.90      22.78      37.33 <
   1   -4   10      85.41      52.53      62.79 <
   6    6   -5     931.22     121.41     852.18 o
   1    8   -7      81.00      32.51      59.75 o
   3   12    6      91.84      40.96     138.53 o
   7    6   -2     175.04      62.63     119.75 o
   0   12    2    1313.08     138.31    1252.23 o
   6   -5   -3     565.16      69.61     603.04 o
   6    8    7    2497.59     266.14    2485.66 o
   4   -6   -9    1159.16     126.00    1117.69 o
   7    6    5      83.75      32.88     121.17 o
   6    9   -1      24.06      23.14      43.30 <
   5    4   -8    1424.38     148.04    1448.28 o
   7    7    4    1003.96     140.88    1108.26 o
   4    3   11    1285.53     244.10    1219.94 o
   3   10   -4     118.84      32.51      56.98 o
   6   -2   -7     615.67      77.14     634.10 o
   7   -2    0     336.12      48.31     401.36 o
   4    6   11     730.28     116.63     696.07 o
   4   -2    9     193.41      71.08     203.18 o
   2    1   12    3185.26     360.00    3121.96 o
   2    7   -8    1634.87     171.55    1611.44 o
   7   -2   -2     484.35      68.69     447.56 o
   2    9   11    1380.30     168.80    1383.66 o
   2    8   -7     121.22      30.86     107.03 o
   2   -7  -11      85.41      30.86      95.44 o
   3  -10   -3    1767.85     195.24    1891.17 o
   2    7   12      12.67      51.61      81.71 <
   5    5   10      74.02      48.31      30.82 <
   3   -5  -11    3908.93     405.73    3916.54 o
   4    2  -10     178.90      29.39     188.02 o
   1    6   -9     406.28      57.67     421.07 o
   5    4   10     730.83     113.14     555.13 o
   6   -5    0     558.55      74.57     543.30 o
   1    3  -11     992.75     226.47    1093.79 o
   2   11    9    5553.35     629.26    5446.82 o
   2   12    0      23.51      26.27       4.57 <
   1   11    9      44.82      36.73      29.47 <
   6    9    6     397.84      55.84     395.07 o
   0   10   -4      15.98      26.45      25.97 <
   2   12    7     100.84      73.29     119.99 <
   3  -10   -4      56.20      32.51      47.64 <
   3   -8   -9      20.39      49.41       4.15 <
   4    7   -7     545.33      62.45     507.88 o
   4    8   -6     321.98      44.82     391.40 o
   0   11   -2    2360.75     254.02    2487.11 o
   6    0    7      94.41      39.49      92.77 o
   5   -7    0     445.22      85.04     458.71 o
   0    3  -11      57.67      30.67      37.93 <
   3  -10   -2    4548.66     478.65    4436.12 o
   3   -8    4     336.31      50.88     313.10 o
   0   10   10     983.75     122.88    1039.74 o
   5   11    5    2566.46     302.69    2430.13 o
   3    4   12    1420.71     186.98    1496.09 o
   6    8   -3      78.80      24.43      78.81 o
   6    3   -7      32.14      59.88      12.08 <
   7    4   -4      80.63      51.98      96.65 <
   3   -9    2     641.94     126.18     748.02 o
   2  -11   -3     667.47      81.92     683.09 o
   7   -1   -4      30.12      18.18      18.62 <
   5   -3   -9      32.88      23.88      24.07 <
   6    2    8    2936.56     385.90    2826.30 o
   5   11    1      37.47      28.47      28.11 <
   3    5   12     573.98      83.57     624.21 o
   1   12    7     815.14     106.35     877.94 o
   3   -7  -10    1401.24     165.67    1325.30 o
   0    7   -8      31.04      21.86      28.85 <
   2  -11   -4    1526.32     165.12    1534.80 o
   0    9   11    5202.17     571.22    5055.99 o
   1   -9    5      67.04      23.69      62.30 o
   6    5   -6     958.96     248.33     970.83 o
   4   12    3    2654.08     324.00    2918.70 o
   4   10    9    2759.14     316.28    2911.48 o
   1   12    0      45.92      34.71      44.07 <
   7    0    4     675.18      79.90     657.42 o
   7    7   -1       4.04      13.59       4.62 <
   5    6   10      43.90      67.78      86.12 <
   5    7   -6     220.22      30.12     270.03 o
   4   12    4     138.49      41.69     173.31 o
   6   10    3     297.18      45.73     224.05 o
   7   -2    1     242.82      34.35     211.88 o
   0   12    6      12.67      60.61      23.49 <
   5    2   -9     478.28      64.10     468.93 o
   6   -5   -4      49.41      71.27      89.41 <
   6   10    2    3895.70     413.45    3692.78 o
   5    3   10    5414.50     584.81    5051.24 o
   2    6   -9     448.71      57.31     507.00 o
   0    1  -12      29.76      92.39      30.53 <
   1    9   -6    1029.85     116.45    1110.08 o
   5   10   -2     187.53      34.16     164.46 o
   2  -10   -8     738.00     163.29     701.78 o
   6    7    8     234.73      50.88     265.53 o
   5    8   -5      15.80      22.22      16.89 <
   2    9   -6       6.98      40.04      26.41 <
   0   12    1    4753.46     501.24    4641.75 o
   5   -7   -5     256.96      42.43     278.49 o
   7   -1    3    3455.26     367.53    3401.68 o
   5   -5   -8    1291.96     142.35    1307.55 o
   7   -2   -3    2592.36     268.53    2430.88 o
   1  -11    1    2064.48     220.22    2072.22 o
   2  -11   -2    1468.65     163.10    1371.33 o
   3    3   12     555.06      88.71     564.20 o
   0    6   -9     369.37      58.78     412.26 o
   2   -5  -12      35.08      42.61     112.48 <
   2    0  -12    3769.15     394.16    3616.56 o
   6   -4    3      50.51      20.02      49.89 o
   5    0    9      35.08      42.06      61.98 <
   0    8   -7    1981.46     211.77    1919.73 o
   2   -9    4     164.02      36.55     177.25 o
   5   -6   -7     822.12      92.39     778.30 o
   1    1  -12     308.57      50.88     391.71 o
   3  -10   -5     106.53      25.53      81.84 o
   4    2   11     738.73     106.35     688.67 o
   5   -6    3    1819.46     197.08    1731.86 o
   4    9   10    2128.77     247.22    2102.78 o
   6   10    4    3566.75     374.88    3308.37 o
   3   10   10      84.31      55.84      60.29 <
   4    9   -5    1046.39     142.16    1145.06 o
   4   12    2     239.33      45.92     194.35 o
   4   -8   -7    1491.79     158.69    1425.95 o
   7    4    6      48.67      25.71      15.68 <
   4    6   -8    1152.55     124.35    1119.03 o
   7    1   -5     273.86      30.31     275.45 o
   3    4  -10    2046.30     216.00    2103.31 o
   6   -4   -6      12.12      26.45       4.22 <
   7    8    2     303.06      55.84     312.67 o
   4    7   11     103.59      58.41      82.50 <
   7    1    5    3340.65     347.33    3375.08 o
   2  -11   -5    1976.14     243.73    2094.08 o
   2  -10    2    1000.47     114.61    1091.42 o
   3   12    0      69.24      28.10      47.53 o
   3    6   12    6952.21     754.16    6778.36 o
   7    5    6      93.31      30.67     116.30 o
   4   12    5     110.39      33.24     109.37 o
   3  -10   -1      96.61      44.82     127.15 o
   7    2   -5     148.41      48.86     137.91 o
   4   -9   -3    4579.34     481.77    4480.36 o
   5    6   -7     119.39      23.88     102.92 o
   4   -5  -10     -17.27      42.43       2.92 <
   3   -5    8    1601.63     180.37    1430.08 o
   7    7    5    3590.07     375.98    3783.19 o
   2   -6    8      52.90      27.55      87.13 <
   2   11   -3     787.59      91.84     823.92 o
   6   -5    1    1798.16     190.65    1750.76 o
   4   -7    4     469.65      96.98     534.37 o
   4   -8    2     285.80      44.63     285.67 o
   7    8    3    1023.98     115.35    1052.32 o
   3   12    7     618.61     145.47     597.66 o
   6   10    1    2057.87     215.08    2066.14 o
   2    3  -11     -12.12      37.29       0.64 <
   2   -2   11     143.82      28.47     139.38 o
   5   -3    7     252.00      62.63     232.25 o
   1    8   12     121.59      44.63     115.16 o
   3   -6    7     734.88     103.59     700.44 o
   4   -9   -2      39.67      34.53      61.86 <
   7    8    1      63.55      30.31      38.41 o
   3   -9   -8    2228.50     240.43    2268.29 o
   5   -4    6    4234.95     573.79    4162.83 o
   7    3    6    2708.44     334.10    2722.67 o
   7    0   -5      22.22      29.76      11.91 <
   1    5  -10      38.02      26.27      64.94 <
   3    2  -11     843.24      94.96     855.32 o
   4   11    8     928.47     108.92     923.73 o
   4   -9   -4     760.22      92.57     727.76 o
   6   -3   -7      57.49      42.61      54.98 <
   3   11    9      95.69      58.41      68.89 <
   0   11    9    1150.90     151.71    1203.25 o
   1   -7  -12     771.79      97.35     786.07 o
   1   11   -3     700.71      86.14     629.48 o
   5   11    6    2349.55     292.59    2351.50 o
   0    4   13    3554.44     429.24    3440.06 o
   2   -7    7    2348.26     247.77    2355.80 o
   0    3   13      21.12      32.33      34.01 <
   3    8   -7      13.04      54.00      40.06 <
   1  -11   -8     528.98     124.16     590.71 o
   2   -5    9     739.47      89.45     787.63 o
   5    7   10    3555.73     394.53    3264.73 o
   5    9   -4    2130.24     221.33    1963.26 o
   5   -7    1      63.92      46.29     141.64 <
   1    4   13      70.35      41.51     205.92 <
   7    6   -3      91.65      50.69      94.99 <
   5   11    0     343.65      48.49     362.70 o
   2  -11   -1      41.14      40.59      46.33 <
   3    7   -8      98.63      46.84     101.96 o
   6    9   -2     234.37      32.33     245.70 o
   3    9   11     858.67     230.69     828.84 o
   7   -2    2      41.69      35.63      48.78 <
   5    2   10     137.75      90.00     149.87 <
   1   -3   11      42.80      26.82      17.37 <
   3   -4    9      -6.61      57.49      28.29 <
   7    6    6     -20.76      31.22       2.06 <
   7    3   -5    1442.57     163.47    1381.76 o
   6   10    5     105.80      33.43      40.53 o
   3    2   12    2759.32     299.94    2598.71 o
   1   -1   12     852.24     105.61     775.15 o
   2    0   12      67.59      38.76      41.73 <
   1    3   13     343.84      64.29     360.42 o
   5    9    9     939.12     116.82    1017.90 o
   4   12    1     946.47     148.96     930.41 o
   5   10    8       0.55      22.04       6.89 <
   4   11   -2      68.88      33.61      60.51 o
   4   -1   10      19.47      41.33       8.42 <
   2    8   12      10.47      33.24       1.23 <
   0    5  -10    2763.36     296.63    2974.97 o
   7    8    4      56.02      29.02      15.96 <
   0    8   12      89.63      44.82      30.62 <
   0    9   -6     299.75      60.61     364.02 o
   6   -5   -5    3216.11     347.14    3216.15 o
   4   -9   -1     172.10      46.47     182.86 o
   5   -4   -9      68.51      27.37     107.83 o
   6    1    8     288.00      39.67     263.89 o
   1    5   13     420.24      68.69     426.32 o
   6    0   -8    1381.96     146.57    1355.53 o
   5   -2    8     598.96     138.31     527.32 o
   7    5   -4    1356.06     157.04    1230.36 o
   0   12    7    1361.94     155.39    1289.90 o
   3   -6  -11       6.61      34.71       2.00 <
   7   -2   -4     299.20      40.59     321.44 o
   3  -10   -6      10.65      24.80      33.96 <
   2  -11   -6     278.45      76.96     258.04 o
   2   12   -1      40.04      33.43      19.28 <
   0    5   13     748.65     100.10     756.33 o
   6    4   -7     711.73     117.18     550.42 o
   5   -5    5      27.00      81.55      32.06 <
   0    2   13       3.12      52.90       4.60 <
   7    8    0    2497.03     260.45    2418.40 o
   4    3  -10    2819.38     292.96    2840.12 o
   4   12    6    4336.34     488.75    4078.84 o
   6    9    7      32.14      37.84      84.40 <
   3   -7    6    1100.02     139.78    1117.75 o
   3    9   -6      23.51      29.39       0.24 <
   7    7   -2    3654.17     414.00    3363.59 o
   2   12    8      75.67      76.41      28.70 <
   6   -2    6    1881.73     258.24    2145.32 o
   2    5  -10    1037.75     123.61    1090.09 o
   1  -12   -4      -9.73     101.02       1.65 <
   4   -1  -11     201.67      43.16     210.81 o
   4   -2  -11     336.12      45.73     305.87 o
   3    7   12    1374.79     171.92    1517.98 o
   3   -1   11      52.35      20.57      31.75 o
   1  -12   -3     162.73      30.86     156.22 o
   4   -9   -5      16.35      62.08       2.24 <
   2   10   -5       2.76      27.55      29.44 <
   6    1   -8     286.53      32.69     279.54 o
   0   12    0     875.39     130.78     972.65 o
   7    2    6    1622.02     231.98    1785.89 o
   3   11   -3      89.27      31.41     101.47 o
   5    3   -9     453.49      52.71     432.21 o
   6   -1   -8      50.88      20.57       5.93 o
   7   -3   -1    1045.28     115.71    1108.62 o
   5   -7   -6     677.94      74.02     692.04 o
   7   -1   -5     930.12     113.69    1054.98 o
   1   10   -5      39.49      27.18       0.83 <
   6   -3    5    1528.16     178.16    1489.45 o
   6   10    0     580.04      65.39     620.84 o
   1   12    8     -46.47      76.78       5.95 <
   3  -10    0     181.47      40.96     206.46 o
   6    8    8     937.47     109.10     916.10 o
   4    5   -9    1598.32     182.39    1609.22 o
   2    1  -12    2401.34     257.33    2348.02 o
   4   10   -4     271.29      72.00     236.20 o
   5    5   -8     602.45      64.84     533.93 o
   2   -6  -12      52.16      34.53       8.62 <
   7   -3   -2     107.82      34.90     117.33 o
   2   -9  -10    2236.77     242.08    2092.94 o
   4   -5    7    4931.25     538.90    4798.76 o
   4    1   11      19.10      41.51      28.90 <
   1   12   -1    1072.65     123.80    1209.19 o
   1   -3  -13     219.31      77.14     165.96 o
   6    5    9    2270.01     325.84    2317.69 o
   1  -12   -5     945.37     113.51     942.69 o
   4   -4    8     624.12      84.49     650.42 o
   2   -8    6     558.73      67.59     479.45 o
   3    6   -9     122.51      24.43     150.60 o
   7   -3    0    1351.47     187.90    1396.96 o
   6    4    9    6328.09     685.28    6163.12 o
   1    2   13     389.20      52.35     351.71 o
   4    8   11     592.53     115.90     574.12 o
   3   -2  -12     487.10      62.45     465.89 o
   1   -9  -11    1637.08     179.26    1574.84 o
   1   -7    8    2322.91     246.67    2293.97 o
   1   -4  -13    1202.51     134.45    1269.76 o
   2   -4   10     140.88      67.59     140.65 o
   6   -1    7     113.51      46.65     111.86 o
   1  -10  -10     320.14      50.33     250.51 o
   4    0  -11     505.28      60.80     530.07 o
   4   -7   -9    1750.04     209.02    1777.81 o
   4   -3  -11    6566.68     677.39    6206.06 o
   1  -12   -2     936.55     107.27     903.77 o
   6    7   -5      10.84      41.88       8.84 <
   7   -1    4    1381.40     167.51    1425.62 o
   6   -5    2      53.08      26.08       4.65 o
   1   -2  -13     307.10      93.86     299.87 o
   2   -8  -11      43.35      32.88      65.33 <
   1    6   13      99.92      51.24     150.16 <
   3   -3  -12     115.71      30.67     147.54 o
   1   10   11     188.82      82.47     170.39 o
   1   -6    9    2282.14     250.90    2330.21 o
   7    0    5     667.84      76.59     673.85 o
   1  -10    4      29.76      50.33       8.43 <
   3   12   -1     955.10     108.00     993.83 o
   2   13    4     -58.41      72.73      36.92 <
   3   -9    3    1777.04     193.78    1828.03 o
   6    6    9       6.06      52.71      31.22 <
   6    2   -8     -33.61      77.69      30.75 <
   3   -1  -12     369.73      61.35     305.87 o
   7    4   -5     208.10      65.57     157.26 o
   7    7    6     818.63      95.51     843.66 o
   0   11   -3     105.43      47.39     105.85 o
   7   -3   -3     255.31      74.20     255.80 o
   6    8   -4     159.80      83.75      98.15 <
   2  -11    0      67.59      35.45      11.30 <
   2   13    3      28.47      45.92      32.86 <
   3   -3   10     135.18      39.86      79.26 o
   4   -9    0      13.22      35.27       1.64 <
   2   10   11     411.79      93.86     420.21 o
   7    8    5     260.45      59.14     271.27 o
   2    4   13      -6.06      48.86       4.47 <
   1  -11    2    1391.14     154.29    1439.24 o
   0    6   13     112.59     163.47     113.22 <
   6   -2   -8     254.57      35.45     294.47 o
   4   -6    6      89.63      40.59      27.56 o
   6    6   -6    1171.47     143.63    1066.85 o
   0    1   13     152.63      28.84     130.92 o
   2   11   10    2183.50     261.73    2009.43 o
   1   11   10     712.84      96.24     606.51 o
   6   10    6    3968.99     417.86    3990.85 o
   5   11    7     476.82      66.86     458.62 o
   5    8   10    1648.83     196.16    1676.42 o
   3   12    8      12.86      25.35       6.54 <
   6    3    9     303.98      54.73     260.88 o
   6   -6   -2     302.88      48.49     330.34 o
   6   -4    4    4679.07     515.39    4197.08 o
   0    2  -12     450.00      65.02     470.92 o
   1   -8    7     872.45     153.00     966.65 o
   1    2  -12     640.28      78.98     674.62 o
   5   -1  -10      16.90      21.67      11.80 <
   5   10   -3     572.51      65.57     628.06 o
   2    5   13    2792.01     323.26    2808.07 o
   4   12    0     327.31      48.86     309.57 o
   2   13    5      52.35      50.88       9.32 <
   3    1   12     171.92      35.45     177.31 o
   7    8   -1     340.90      37.84     356.86 o
   4   -8   -8      96.80      40.78      69.54 o
   1    4  -11      -8.63      38.76      11.02 <
   2  -10   -9     180.18      62.63     229.30 o
   5    1   10     145.84     103.41     198.16 <
   7   -2    3      -5.51      24.98      28.85 <
   5   -1    9     182.20      50.14     173.35 o
   4   -3    9     925.53     113.88     828.42 o
   5   11   -1    2569.03     271.10    2648.91 o
   4   -6  -10    1384.16     176.69    1449.73 o
   3   10   -5      65.94      35.45      82.46 <
   1   -5  -13     122.33      63.00     106.89 <
   5    0  -10     925.34      99.55     940.45 o
   6   -6   -3      90.73      32.51      65.11 o
   7   -3    1     -11.39      30.86       4.01 <
   1   13    4      23.69     113.88      28.38 <
   6   -4   -7     126.73      35.82     134.35 o
   5   -7    2      -3.12      17.45       0.29 <
   1  -12   -6     900.18     108.73     832.10 o
   6   -6   -1     -10.29      20.57       0.85 <
   4   -9   -6    2435.14     254.94    2350.79 o
   5   -6   -8     321.06      48.86     360.48 o
   2    3   13      35.27      69.24       1.82 <
   2  -11   -7     542.75      77.14     527.15 o
   5   -6    4     287.63      56.20     307.16 o
   8    3    0    2917.83     302.14    2980.78 o
   8    3    1      86.51      22.04      94.98 o
   3   -4  -12      28.29      37.84      47.12 <
   5   -2  -10     388.65      51.06     437.52 o
   1   13    3    1469.38     242.82    1606.61 o
   3   -8  -10    1614.49     183.67    1594.92 o
   4   12    7    1814.32     197.63    1950.95 o
   4   -8    3       9.18      58.78      25.61 <
   7    1   -6     226.65      60.06     140.35 o
   7    4    7      20.94      72.55       1.32 <
   7    5    7    1072.65     120.86    1019.78 o
   5   -8   -3     640.47      82.10     654.08 o
   3  -10   -7     109.29      43.71      36.04 o
   7    1    6     169.53      30.86     184.24 o
   1   -1  -13    1746.36     192.49    1688.85 o
   8    4    1      13.59      31.04      49.67 <
   3   -8    5    3797.81     397.28    3766.21 o
   2   13    2    2299.59     243.92    2379.50 o
   5   -8   -2     311.69      83.20     235.12 o
   3    3  -11      40.04      26.27       9.27 <
   0    4  -11     515.94      69.06     524.92 o
   2  -10    3      56.39      30.86      27.82 <
   6   -5   -6     964.10     131.88    1008.36 o
   0   10   -5      94.22      32.14      87.15 o
   3   13    4    2327.50     265.22    2348.92 o
   1  -12   -1       4.04      34.53      30.11 <
   1   -5   10       6.61      51.06       3.39 <
   7   -2   -5    1796.51     187.71    1900.63 o
   4   10   10     738.18     116.08     698.69 o
   4    1  -11     184.78      39.67     241.21 o
   1   13    5     189.92      47.57     225.38 o
   4   -4  -11      40.41      62.45      32.62 <
   8    2    0     234.18      36.00     260.65 o
   3    0  -12     207.00      34.16     268.53 o
   3    8   12     340.90      71.45     345.11 o
   1    1   13      83.39      94.96      77.20 <
   1    9   12      91.10      76.96     115.75 <
   8    4    0     439.90      51.06     521.12 o
   3   13    3     610.53      79.35     690.47 o
   7    9    2    2922.05     303.61    2796.75 o
   6   10   -1     238.41      41.69     290.35 o
   7    0   -6    1058.88     112.41    1167.58 o
   7    2   -6      50.69      42.80      62.93 <
   0   12    8     319.22      76.22     401.01 o
   2    6   13      -6.80      51.61       1.17 <
   1   -8  -12     736.71      96.80     808.65 o
   0   10   11       1.10      36.00      33.90 <
   8    2    1      12.49      22.96      11.72 <
   6    7    9     852.79     110.02     855.87 o
   7    9    3     273.67      41.33     235.29 o
   8    3    2      77.69      23.51      64.93 o
   8    4    2    1762.16     185.69    1869.92 o
   6    0    8     509.51      73.65     495.14 o
   4   11    9     826.16     103.04     975.20 o
   3   -9   -9     647.45      81.37     545.31 o
   5   -5   -9     439.16      58.96     505.89 o
   8    3   -1      47.02      20.94      94.51 o
   1  -11   -9     302.69      94.78     280.47 o
   5   -8   -4    3955.77     414.18    3934.57 o
   7    6   -4     969.06     121.41     860.80 o
   3  -10    1     135.18      81.18     111.91 <
   5   12    3     645.24     133.35     739.15 o
   3   13    5      10.10      45.55       8.03 <
   2   13    6    2330.63     266.69    2291.24 o
   6    9   -3     212.88      27.55     216.30 o
   6   -6   -4     224.26      74.75     239.43 o
   5    1  -10      53.45      20.76      53.56 o
   7   -3   -4     911.57     108.37     885.65 o
   8    2   -1    3046.95     313.90    3120.64 o
   7    3    7      -9.00      25.53      30.82 <
   7    7   -3     495.92     125.26     450.65 o
   5   12    4     432.92      60.24     427.24 o
   7    6    7     154.29      38.94     203.82 o
   2   -1   12     451.65      51.98     454.04 o
   0   12   -1     158.14      48.49     125.16 o
   5   -8   -1     138.67      38.94     144.68 o
   6   -6    0      35.08      29.57       5.93 <
   1    7   13       3.31     166.78       2.72 <
   3    5  -10     470.02      70.35     497.10 o
   6    5   -7     261.37     159.06     186.00 <
   1   13    2     258.98      87.98     284.84 o
   6    3   -8     -87.98      71.82      10.97 <
   2    9   12     407.57      77.88     393.52 o
   2    4  -11    3152.75     346.41    2944.66 o
   4    5   12    4673.56     528.06    4731.18 o
   7    9    1     169.35      58.22     161.70 o
   5   -7   -7    2478.48     259.35    2425.65 o
   8    5    1     283.41      36.73     253.40 o
   2   -9    5    1047.67     118.10    1031.06 o
   6    2    9     548.63     108.92     547.22 o
   4    4   12      92.75      56.39      26.85 <
   2   11   -4    1290.85     170.63    1427.23 o
   4    8   -7     397.84      51.61     444.45 o
   5    8   -6     263.20      36.92     248.14 o
   5    4   -9    1155.49     124.71    1155.64 o
   5   -3  -10     712.47      86.33     678.19 o
   2   12   -2     108.92      33.43      94.95 o
   0   11   10     203.88      41.51     221.14 o
   3   13    2    1191.85     130.96    1192.79 o
   2    2   13     170.08      39.12     181.63 o
   3   -7  -11     197.45      45.92     257.76 o
   4   -7    5     548.63     105.06     633.49 o
   3   11   10     226.10     208.47     293.83 <
   7    9    4    3050.26     322.16    3001.05 o
   6   -3   -8     241.71      40.22     203.29 o
   1   -9    6      16.71      25.16      37.30 <
   1    8   -8     230.69      49.59     217.45 o
   6   11    3     -16.53      37.84       2.91 <
   8    4   -1     209.57      26.27     229.27 o
   5    5   11     258.61      63.00     169.33 o
   1   -2   12     353.57      57.49     355.49 o
   8    5    2      73.47      35.63      87.50 o
   2   -7  -12      73.10      60.06      15.55 <
   5   12    2       9.00      26.63      24.43 <
   2   12    9    2835.73     413.63    2712.16 o
   2    2  -12     204.43      41.51     207.72 o
   8    2    2    1122.06     121.78    1258.84 o
   4    0   11     100.29      24.61      87.25 o
   6    9    8      56.57      32.33      46.47 <
   4    4  -10     684.55      76.22     659.96 o
   2   -3   11     224.63      41.33     196.37 o
   1   13    6     556.35      89.82     586.97 o
   5    7   -7      19.47      20.20      18.91 <
   8    1    0      39.67      24.61      91.01 <
   4   11   -3    1270.47     141.98    1264.35 o
   3   10   11    1437.24     198.18    1386.39 o
   5   10    9     406.84     111.49     460.78 o
   1    7   -9    2741.14     367.35    2994.04 o
   8    5    0      58.59      19.84      63.34 o
   7   -1   -6      90.55      24.06      73.86 o
   1   -6  -13     647.81     112.22     626.66 o
   0    7   13     -15.80      40.78      11.75 <
   1   11   -4     425.39      58.22     469.97 o
   4    6   12    1058.69     148.78    1166.55 o
   5    4   11     185.51      58.59     246.46 o
   4   -9    1     412.71      54.37     456.77 o
   7    5   -5    3843.36     413.08    3531.08 o
   0    9   12     232.35      87.43     178.23 o
   7    3   -6      87.06     116.08      75.99 <
   5   12    5     680.51     120.86     782.89 o
   1   12    9     939.49     144.73     885.06 o
   7    8    6    1345.22     160.53    1402.93 o
   2    8   -8    1077.43     118.29    1129.44 o
   0    0   13     977.88     149.14    1093.32 o
   7   -3    2      12.67      21.49       2.99 <
   6   11    2     127.10      33.61     123.71 o
   6   11    4      38.57      36.37      34.53 <
   4    7   -8    5008.76     518.88    4768.84 o
   4    9   11     627.79     107.63     681.05 o
   2   -3  -13      56.75      26.27      72.29 o
   8    4    3     283.96      40.78     296.27 o
   4    9   -6     867.30     100.47     810.61 o
   2   13    1     525.30      74.39     626.76 o
   3   -5  -12      57.31      32.69      77.76 <
   6   -5    3      97.71      23.88      99.19 o
   8    1   -1     747.18      83.20     820.82 o
   5    6   11     493.90     115.71     588.12 o
   1  -12   -7    1383.24     156.86    1336.39 o
   8    1    1     -14.33      22.59       2.85 <
   1   12   -2      95.69      50.33     141.98 <
   2   -2  -13    1998.55     233.82    1867.99 o
   2  -11    1     424.10      63.00     415.53 o
   4   -2   10     214.90     123.80     244.30 <
   6   10    7     407.57      55.84     490.30 o
   3   13    6     538.16      99.37     472.09 o
   8    3    3     242.08     106.35     336.95 o
   5    9   -5     755.08     101.94     738.79 o
   5   -8   -5     833.14     116.08     705.28 o
   8    2   -2     627.24      89.45     719.18 o
   7    8   -2     198.73      63.73     242.12 o
   2    7   -9    1157.87     187.71    1247.65 o
   4    3   12     991.28     126.37     968.48 o
   8    3   -2     188.45      23.88     188.80 o
   2    7   13     312.98      63.37     323.94 o
   1    9   -7     547.35      65.57     551.88 o
   1    0  -13     172.47      80.27     101.24 o
   5   -4    7      42.80     111.12      36.11 <
   4   12   -1     269.45      44.08     345.03 o
   2    9   -7     790.90      91.10     936.40 o
   2   -4  -13     395.26      55.29     529.26 o
   3   -2   11    1464.79     214.71    1380.78 o
   7    9    0      60.24      30.31      49.30 <
   7   -1    5      85.96      36.92     131.41 o
   8    5    3     213.43      34.71     249.51 o
   3    1  -12      82.65      29.02     100.15 o
   7    2    7     -13.96      25.53       2.76 <
   4   -9   -7     272.20      39.86     267.39 o
   1  -12    0     -15.80      38.94      13.19 <
   5   -8    0     156.67      47.20     117.20 o
   0   13    4    1134.18     231.80    1257.60 o
   5    9   10      13.41      73.65      12.44 <
   7    7    7      24.24      32.88      22.33 <
   6   -6   -5     -23.14      32.51      17.35 <
   3   12   -2    2166.97     245.57    2112.88 o
   5   11    8     250.35      78.43     286.18 o
   7   -4   -1     542.94      66.49     540.52 o
   3    0   12     560.39      84.31     564.80 o
   1   13    1     475.16      73.84     537.46 o
   7   -4   -2     472.41      61.71     479.29 o
   4    2  -11     716.32      81.55     652.30 o
   5    2  -10      28.65      49.41       1.19 <
   4   -5  -11    1099.47     151.71    1198.50 o
   5    3   11     365.88      94.41     231.99 o
   1   -4   11    1342.83     152.82    1336.41 o
   5   12    1     135.18      32.33     187.41 o
   2   13    7     -10.84      91.65      72.23 <
   5   -3    8     455.33      69.43     479.32 o
   6   -6    1     903.30     103.96     808.53 o
   6    8    9    4794.97     512.63    5140.49 o
   3   11   -4    1742.32     187.53    1689.12 o
   0   13    3    1113.06     131.69    1002.69 o
   8    5   -1       5.51       9.37       0.40 <
   6   11    5     177.06      40.41     238.61 o
   6   11    1    1429.16     152.45    1483.57 o
   7   -2    4     242.82      52.53     310.24 o
   7    9    5     -11.94      36.73      25.55 <
   5    6   -8     217.10      29.94     210.39 o
   5    0   10      -3.12     102.12      22.59 <
   1    6  -10     371.57      60.06     443.47 o
   6   -3    6    1903.40     225.55    1731.08 o
   3   13    1     887.69     101.39     965.29 o
   8    1   -2     125.26      24.24     117.89 o
   5   -5    6     815.14     109.47     852.78 o
   2  -11   -8     234.37      53.82     230.79 o
   0    7   -9     169.53      43.90     120.20 o
   8    6    1      28.10      21.49       1.08 <
   0   13    5      89.08      42.80      81.96 o
   2   -1  -13     518.69     108.55     546.85 o
   5   11   -2      24.24      28.47       1.18 <
   4   12    8      11.02      91.10      90.57 <
   8    1    2     495.00      76.96     572.86 o
   0    8   -8     747.00      97.35     779.71 o
   8    6    2      19.84      22.96      28.13 <
   8    4   -2      62.27      50.51      33.75 <
   3   12    9    1033.53     158.51     978.39 o
   8    2    3      39.31      24.43       2.21 <
   1    0   13      30.12      95.33      23.59 <
   7    0    6     191.39      38.02     257.45 o
   4    7   12     197.08      78.06     181.23 o
   6   -2    7     869.69     115.71     710.23 o
   7   -3   -5     394.53      49.41     417.31 o
   5   12    6      23.51      28.84      17.97 <
   5   -7    3     117.55      57.86     100.62 o
   5    7   11     137.39      65.20     105.81 o
   3  -11   -3      55.65      45.00      57.32 <
   3  -10   -8     901.47     107.08     820.73 o
   3   -6    8    1128.67     146.02    1053.74 o
   4    6   -9      16.35      21.12      18.39 <
   3    5   13    2085.42     233.82    2249.17 o
   3  -11   -4     594.92     126.73     609.95 o
   7   -4   -3     -46.65      40.59      22.19 <
   4   13    4     154.10      69.80     244.11 o
   5   -4  -10     453.49      79.53     478.35 o
   7   -4    0     153.18      31.96     172.34 o
   1   13    7     111.67      69.43     115.38 <
   3    4   13    2289.48     281.39    2345.65 o
   2    1   13    1069.34     119.75     952.94 o
   8    0    0     297.92      41.88     359.67 o
   6   10   -2     106.71      42.61     120.32 o
   1  -11    3     655.71     114.43     619.28 o
   4   10   -5     144.55      33.24     130.20 o
   4   13    3     534.12      72.00     539.64 o
   6    0   -9     612.73      69.80     739.47 o
   7   -2   -6     209.57      39.31     191.60 o
   3   -9    4     483.79      66.49     500.25 o
   8    0   -1     983.20     127.10    1032.80 o
   8    6    0     761.51      90.55     722.13 o
   6   -5   -7     547.53      74.02     588.45 o
   3   -5    9      56.94      64.10      12.91 <
   6    1    9    3109.03     327.86    3002.65 o
   1    3  -12    2052.73     223.16    1983.18 o
   3    9   12     141.61      80.45     189.82 <
   7    4   -6     108.37      58.41     148.00 <
   2   -5  -13      -1.65      46.10       6.10 <
   6   -4    5      58.78      43.16      18.01 <
   8    6    3     508.22      64.65     567.95 o
   2    6  -10     273.86      73.47     238.51 o
   6   -1   -9    1857.30     195.43    2043.79 o
   0   13    2      50.33      42.43      30.20 <
   6    4   -8     322.90      63.92     332.15 o
   8    4    4     168.61      33.06     222.62 o
   1    8   13     360.73      93.86     312.73 o
   2   -9  -11    2537.99     272.20    2581.96 o
   2   -7    8     920.20     105.24     888.38 o
   2   -6    9    2830.22     313.90    2687.83 o
   3  -11   -2     398.02      70.16     389.56 o
   4   -7  -10     755.26     110.75     696.76 o
   4   -8   -9     129.31      40.22     142.15 o
   4    2   12      -2.76      24.98      60.84 <
   4   13    5      35.08      70.53      44.48 <
   6    8   -5    1250.08     170.08    1095.56 o
   2   10   -6     295.90      50.69     271.84 o
   3    6   13    1770.06     208.10    1930.20 o
   6    7   -6     -18.37      49.59     107.53 <
   5   10   -4     355.04      44.27     283.46 o
   0    3  -12      -2.94      34.53      46.19 <
   0    6  -10      46.10      32.33       6.89 <
   3    8   -8     648.00      89.82     622.66 o
   0   12    9     298.84     209.39     409.58 <
   3   13    7     -47.20     118.65      58.96 <
   3  -10    2    1466.63     196.90    1397.76 o
   0   11   -4     382.04     187.53     433.05 o
   1  -10  -11     103.59      38.57     116.74 o
   6    1   -9     330.61      38.57     387.78 o
   3   -7    7      83.39      50.14      83.80 <
   8    0    1     569.39      64.29     637.02 o
   3  -11   -5       9.55      51.61       4.83 <
   8    5    4     276.24      39.67     293.45 o
   8    2   -3      -6.06      20.76      11.25 <
   0    9   -7      21.31      25.90      72.02 <
   0   13    6    1534.40     287.26    1492.41 o
   8    3    4     537.06      64.47     619.63 o
   2  -12   -4     319.22      48.67     340.08 o
   6   -4   -8      27.73      28.29      14.02 <
   2   13    0    3861.36     406.84    3915.04 o
   5   -8   -6       7.53      50.69      68.77 <
   1   10   -6    2769.42     293.51    2850.25 o
   2  -10  -10    6667.33     695.39    6164.79 o
   1   -7  -13    1415.75     318.86    1472.44 o
   5   -2    9    1811.93     205.71    1723.81 o
   3    3   13      21.12      95.69       5.31 <
   2  -12   -3    2766.67     298.47    2542.11 o
   1  -10    5      63.37      42.98     139.89 <
   3    9   -7      35.08      30.49      19.70 <
   4  -10   -3    1063.47     126.92    1072.25 o
   4   13    2     671.69      79.16     698.71 o
   7   -3    3     704.57      90.92     694.62 o
   6    5   10     440.45      76.78     417.13 o
   8    3   -3     881.63     111.49     848.79 o
   8    0   -2     330.80      65.94     306.62 o
   3    4  -11    1930.59     217.47    2043.53 o
   4   -8    4      99.55      37.65     113.81 o
   7    9   -1     569.75      62.08     538.99 o
   3   -6  -12     129.31      38.39      82.28 o
   6   -1    8     937.47     119.94     910.27 o
   5    2   11     888.61     113.69     941.53 o
   0   12   -2      46.29      51.98      25.48 <
   1   11   11     298.65      90.73     277.84 o
   6   11    6     571.04      83.94     561.12 o
   5   -6   -9     843.61      97.71     800.43 o
   8    1   -3      67.04      29.76     101.69 o
   4  -10   -4    1120.77     236.20    1118.07 o
   5   -6    5    4292.81     466.35    4229.10 o
   7    5    8     770.32      93.67     800.87 o
   2   11   11    3291.79     381.86    3243.35 o
   6    4   10     495.92     102.31     434.76 o
   6   11    0     253.84      44.27     209.88 o
   1  -12   -8     232.71      54.00     202.50 o
   8    5   -2      33.06      55.84      10.27 <
   5   -8    1     194.88      65.02     175.84 o
   7    7   -4     391.96      61.35     355.28 o
   7    1   -7     -50.88      41.88       2.82 <
   3    7   -9      24.24      26.45      79.33 <
   4   -9    2    1087.34     125.26    1086.57 o
   2  -12   -5     543.30      77.14     568.08 o
   5   12    0     389.94      86.51     429.77 o
   6    6   10    1685.75     201.31    1689.37 o
   0    8   13     320.88     181.84     233.66 <
   2    0  -13     126.00      43.35     127.10 o
   6   -2   -9     233.63      53.27     309.52 o
   7   -4    1     -11.94      92.02       0.19 <
   7    1    7     986.69     163.47     951.46 o
   5   -7   -8     164.20      37.65     212.52 o
   7   -4   -4    1555.34     167.69    1585.59 o
   2    8   13      58.78      79.90     101.80 <
   4  -10   -2     -27.37      42.98      21.51 <
   7    4    8    2297.93     244.65    2428.78 o
   7    0   -7      96.98      26.08     128.77 o
   0    1  -13    1122.79     132.24    1105.43 o
   8    1    3     413.63      55.10     487.46 o
   7    8    7     285.98      53.82     296.63 o
   2  -10    4      36.18      34.71      14.29 <
   1   -9  -12    2498.32     286.71    2425.80 o
   4   -5    8     217.47      49.96     238.23 o
   2   -8    7     972.92     109.10     951.66 o
   2   -5   10     -14.51      61.90       9.31 <
   8    6   -1    1753.16     207.00    1555.54 o
   6    9   -4     442.84      50.88     490.37 o
   6   -6   -6     472.41      88.71     561.80 o
   7    6   -5     501.79      77.88     575.05 o
   1   13    0    1805.14     196.53    1790.01 o
   3   -4   10     906.61     112.04     873.12 o
   6    6   -7     697.96     113.33     618.27 o
   1   10   12    1689.24     249.43    1760.55 o
   7    9    6     228.86      60.61     265.67 o
   2  -12   -2     593.08      78.06     627.78 o
   1    1  -13    1162.47     133.35    1232.57 o
   1  -11  -10     578.94      69.43     523.02 o
   3   13    0     584.63      87.24     702.91 o
   4   11   10      59.88      61.16       6.02 <
   8    6    4    1311.43     159.24    1295.08 o
   4   13    6    1987.16     215.82    2146.27 o
   7    6    8     649.65      91.65     706.49 o
   5    5   -9     103.04      37.84      97.04 o
   4    8   12     459.00      93.67     384.12 o
   2   -2   12     402.61      63.55     453.27 o
   1    5  -11     308.20      46.84     328.20 o
   3  -11   -1    2220.97     242.26    2104.73 o
   5    3  -10      28.10      24.24      10.99 <
   7    2   -7      11.39      64.29      51.76 <
   7   10    3     536.14      70.35     495.23 o
   6   -6    2       0.55      60.98       5.85 <
   3    2  -12     155.02      35.45     135.36 o
   2   -8  -12     283.77      68.51     332.21 o
   2    3  -12      38.57      33.43      72.75 <
   4   -1   11      51.98      37.47      61.01 <
   4   -6    7      31.59      55.29      90.66 <
   8    7    2     352.47      54.55     399.46 o
   5    8   11     115.71     118.10     119.14 <
   8    0    2    1149.79     124.35    1216.60 o
   2   13    8      42.06      77.69      29.64 <
   7    8   -3     -64.29      55.29      17.83 <
   8    2    4     861.98      96.24     937.37 o
   2   10   12    1770.79     224.63    1736.46 o
   6    2   -9      14.51       9.92      32.86 <
   8    4   -3     794.75     100.65     654.58 o
   7   10    2      43.90      31.41       0.84 <
   1  -12    1      68.51      40.22      16.22 <
   0   13    1    1140.43     127.29    1178.76 o
   3    7   13      83.94      52.90      49.62 <
   6   10    8      10.65      34.53      67.36 <
   3   -9  -10     220.22      85.04     163.34 o
   2  -11    2      24.06      43.71      84.88 <
   5   12    7     945.73     108.00     918.47 o
   8    7    1      22.22      21.49      27.48 <
   4   -4    9      41.51      41.33      56.06 <
   4  -10   -5    1014.24     117.73     951.59 o
   2   12   -3     203.69      42.06     165.02 o
   3  -11   -6      23.33      30.12      52.05 <
   6   -5    4     114.80      62.82      94.81 <
   4   -2  -12      29.39      33.06      16.39 <
   3   10   -6     695.02      99.37     572.98 o
   2   12   10      44.45      54.73      23.28 <
   0    4   14      -6.98      35.82       4.29 <
   3   -8  -11      20.20      38.57      12.88 <
   4    3  -11      23.69      30.12       2.16 <
   4   10   11     -62.82      74.94     110.69 <
   7   -1   -7      72.73      22.22      94.60 o
   6    3   10      21.86      74.94      16.45 <
   4   -1  -12      79.35      30.12      17.59 o
   4   -9   -8     358.35      49.04     387.78 o
   4   12   -2     281.75      47.39     331.44 o
   6    9    9     232.71      45.73     251.65 o
   7    3    8     989.63     112.59    1054.19 o
   4   -6  -11     281.94      49.59     299.14 o
   2   -6  -13     334.84      49.04     405.70 o
   7   10    4       0.00      45.92       3.91 <
   3   -8    6     113.69      40.96      99.35 o
   8    7    3     220.04      44.45     215.52 o
   6   -7   -2    2805.24     296.26    2808.32 o
   8    0   -3    2189.57     243.37    2183.79 o
   4   13    1      -7.35      57.49       0.60 <
   1    4   14    1624.59     244.10    1672.64 o
   4    5  -10     470.75      98.27     516.21 o
   3    2   13    1031.88     146.94    1048.21 o
   0    3   14    1020.67     115.71     997.40 o
   4  -10   -1      10.84      43.90       0.72 <
   1   12   10     977.14     130.78     943.17 o
   6   -7   -3     444.12      61.16     494.50 o
   0   13    7     578.02     131.14     559.35 o
   6    7   10     264.12      63.18     243.85 o
   1   13    8     641.57     120.31     863.54 o
   8   -1   -1     120.31      35.08     111.73 o
   2  -12   -6      99.73      55.10     154.34 <
   0    5  -11      67.41      33.61      48.58 o
   8   -1    0     181.29      40.41     241.83 o
   4   -3  -12      14.51      29.94      13.31 <
   1   -3   12     383.51      85.96     414.39 o
   4   11   -4     287.26      49.96     320.33 o
   1   12   -3    2607.42     279.55    2908.16 o
   1   -7    9      -0.55      57.49       6.75 <
   1    5   14      11.76      75.86      45.97 <
   7   -3   -6     789.61      92.20     848.80 o
   5   -5  -10     444.86      62.63     484.46 o
   7   10    1     230.51      36.37     253.51 o
   0   10   -6      33.80      54.18      12.72 <
   0    5   14     219.67      55.84     258.76 o
   8    4    5    2735.26     285.80    2814.51 o
   2    5  -11     178.90      38.94     182.42 o
   5   10   10     -45.92      66.67       0.53 <
   2    0   13      29.20      37.84      86.16 <
   8    7    0     222.06      27.37     249.04 o
   7    5   -6    1751.51     199.84    1458.36 o
   0   11   11    4533.42     485.26    4247.31 o
   3   -1   12     332.63      77.51     382.25 o
   1    3   14     371.20      68.33     310.84 o
   5   11    9     533.94      74.75     546.69 o
   8    5    5      33.06      30.49      37.70 <
   4    1   12     129.31      28.29     154.42 o
   6   -7   -1      13.04      40.22      11.13 <
   3    6  -10     572.88      79.35     580.00 o
   1   -1   13     101.75      45.00     100.66 o
   1   -8    8      -5.51      24.06       0.03 <
   3   11   11    7914.10     863.08    7263.59 o
   2  -11   -9    1094.51     127.29    1212.02 o
   7    7    8     547.35      74.39     592.42 o
   6   -3   -9    1052.63     134.26    1130.12 o
   4   12    9    3476.56     438.06    3349.44 o
   0   10   12    5159.19     550.28    4659.50 o
   5   -1  -11     598.59      81.73     646.22 o
   2  -12   -1    3311.62     349.53    3188.78 o
   8   -1   -2      12.86      29.39      69.68 <
   3   13    8    1905.06     222.61    1818.77 o
   7   -2    5      22.78      29.39      59.32 <
   2   11   -5     967.04     110.57    1023.45 o
   7    3   -7     155.20      56.39     221.26 o
   4    0  -12     681.98      81.18     668.51 o
   8    2   -4     168.80      59.14     178.05 o
   7   -1    6     448.16      98.45     424.13 o
   6   -7   -4    2637.54     329.88    2671.50 o
   3   12   -3    1705.40     184.04    1643.64 o
   5   -1   10     199.47      76.78     193.45 o
   4   -7    6     375.61      60.98     314.52 o
   6    0    9     322.53      57.12     348.12 o
   5   11   -3      79.90      36.55      36.65 o
   7   -4    2     621.92      73.10     683.00 o
   5   -2  -11     297.92      45.73     356.80 o
   7   -4   -5     120.67      38.57     138.72 o
   0    2   14      58.22      62.27      66.34 <
   5   -8   -7    1683.00     177.80    1749.14 o
   8   -1    1      13.22      34.35      17.47 <
   8    3    5     215.08      36.00     215.19 o
   3   -2  -13    2243.01     235.65    2242.99 o
   1   -6   10     535.96      88.53     548.75 o
   2   -9    6     -27.37      36.73       5.65 <
   5    0  -11      63.00      28.10      50.14 o
   6   11    7    1443.49     160.53    1452.49 o
   8    6   -2    2966.69     330.98    2570.00 o
   3   -3  -13     341.63      59.69     447.22 o
   8    1   -4     646.16     113.51     745.83 o
   5    1   11     140.14      26.63     148.08 o
   3  -10   -9      85.59      39.31      88.26 o
   2   -4   11     870.06     126.55     858.44 o
   6   10   -3      47.39      22.04      66.00 o
   1  -13   -4     302.33     122.33     197.21 o
   6   11   -1      72.00      55.47      88.91 <
   8    7    4     130.04      38.39     113.22 o
   1   11   -5       4.04      46.10      18.70 <
   2   13   -1    2888.26     342.92    3159.63 o
   7    9   -2     620.08      65.57     600.35 o
   6    5   -8     199.84      93.49     168.88 o
   7   10    5     280.65      53.82     294.69 o
   4   13    7     256.04      42.43     223.97 o
   4   -3   10    4547.19     490.22    4554.59 o
   8    3   -4      53.63      43.53      29.48 <
   4  -10   -6     610.90      71.08     576.49 o
   8    5   -3    1413.91     169.71    1641.33 o
   1    6   14     428.88     124.71     448.04 o
   2    1  -13     -28.29      79.53      13.50 <
   3  -11    0    1009.28     118.65     869.50 o
   3   12   10      -2.94      49.78       6.78 <
   8    1    4     103.41      27.18     123.65 o
   1   -3  -14    1251.55     144.37    1381.51 o
   8    6    5      43.35      48.49       0.26 <
   5   -7    4     321.24      99.92     285.21 o
   8    0    3    1662.79     191.75    1682.82 o
   1  -13   -3     704.39      98.82     643.03 o
   5    8   -7      48.67      24.61      68.84 <
   1   -4  -14     347.69      50.88     435.75 o
   1    9   13    2738.56     317.94    2616.43 o
   3   -3   11    1013.69     119.57    1003.64 o
   5   12   -1     305.82      53.63     264.68 o
   6    3   -9      -3.86      57.67      29.21 <
   7   -2   -7    3879.17     402.98    3556.92 o
   4   -4  -12    1052.26     116.45    1008.21 o
   1  -13   -5     238.96      60.61     286.39 o
   7    2    8     390.12      52.53     436.66 o
   5   -9   -3     566.63      84.67     529.87 o
   5   -8    2     452.20      63.92     462.37 o
   0    6   14      24.24      54.73       3.16 <
   1   -8  -13    1943.63     218.75    2017.39 o
   6    2   10    1113.06     217.84    1151.45 o
   3   -1  -13      81.00      32.14     145.12 o
   6   -5   -8       3.86      29.94       2.94 <
   3   10   12     304.35      90.55     403.19 o
   7   -3    4     113.14      49.96     131.30 o
   3    8   13    1102.59     154.47    1021.14 o
   5    9   -6     180.18      34.90     160.61 o
   1    2   14     -15.06      49.41       2.74 <
   7   10    0     650.75      72.92     712.29 o
   3  -11   -7    1360.28     154.29    1271.19 o
   7   -5   -2      35.27      31.96      10.58 <
   6   -7    0    1667.75     200.20    1599.85 o
   0   13    0    6445.64     694.10    5996.35 o
   4  -10    0     406.10     107.08     404.25 o
   5   -9   -2     830.02     106.16     757.62 o
   1   -9    7    1485.55     203.88    1456.79 o
   7    0    7     320.88      55.84     367.83 o
   3   -4  -13      30.31      53.82      28.53 <
   3   -7  -12    2383.34     259.53    2371.51 o
   8    7   -1     456.61      74.57     404.31 o
   5   -3  -11      95.51      39.49     159.90 o
   7   -5   -1     413.26      56.94     467.30 o
   7    9    7     545.51      71.27     566.51 o
   8   -1   -3     908.63     100.29     828.83 o
   5   -9   -4     120.67      80.08     113.36 <
   6   12    3    1807.34     212.33    1702.70 o
   3  -10    3     462.67      68.14     518.50 o
   6    8   10     181.47     136.29     179.36 <
   2  -12   -7    3649.58     431.45    3591.95 o
   1   -2  -14     638.45      84.67     628.34 o
   1   13   -1     749.39     121.41     848.60 o
   8    0   -4      61.16      27.18      73.66 o
   2    4   14     135.92      62.45     204.03 o
   1  -12   -9    4402.83     468.18    4079.29 o
   2    5   14     -37.47      44.45      39.24 <
   2    9   13    1760.32     221.69    1559.94 o
   5    7   -8      73.84      45.92      35.71 <
   4   13    0    5199.60     545.88    4793.20 o
   4    8   -8       8.63      43.71      23.78 <
   6   12    4    1485.36     165.12    1467.20 o
   4    9   12     682.71     192.67     802.74 o
   0   12   10      44.63      55.84      71.12 <
   3   11   -5      79.35      44.63      54.88 <
   3   13   -1      79.90      43.35      75.27 <
   6   -6   -7    1316.20     255.49    1256.70 o
   5    9   11     -20.57      56.02      18.28 <
   2   14    4     534.86      88.35     630.82 o
   4    9   -7     424.84      58.22     466.48 o
   1   -5  -14     152.26      42.43     172.38 o
   7   -5   -3    5004.35     518.51    4523.82 o
   1  -11    4    1309.41     159.98    1489.72 o
   6   -7   -5     931.77     126.37    1045.85 o
   6   -3    7     565.90     101.57     544.41 o
   5    1  -11    1105.16     130.78    1269.05 o
   8    2    5     697.77      78.43     838.23 o
   3    1   13    1092.49     174.49    1057.02 o
   5   13    4      41.88      36.55      55.11 <
   5   12    8      59.69      38.02      68.30 <
   1  -13   -2       7.53      39.12      10.73 <
   8    8    2      76.22      71.82      65.88 <
   2   14    5     380.39      76.04     424.78 o
   8   -1    2    1362.85     169.90    1396.16 o
   5   13    3     309.12      68.51     379.95 o
   8    4   -4     112.04      54.37      66.87 o
   4    1  -12     142.53      40.96     128.55 o
   4   -9    3    1248.06     141.06    1182.57 o
   6   -6    3     -21.67      21.12       4.46 <
   0   13    8    1748.93     412.90    1836.69 o
   5   -4    8    5949.17     653.51    5887.33 o
   6   12    2     183.86      39.49     176.58 o
   2   14    3      75.67      42.06     113.43 <
   6   -4    6    2602.65     289.65    2501.98 o
   1  -13   -6     512.63      75.12     435.27 o
   5    5   12     592.16     106.90     602.56 o
   1    4  -12     -46.29      32.88      15.12 <
   5    4  -10     487.28      57.86     547.44 o
   0    9   13    1252.10     163.47    1135.07 o
   7    8    8       3.49      23.88       0.70 <
   2   13    9    1291.77     164.39    1370.21 o
   1    2  -13       6.80      32.69       0.89 <
   2   -7  -13     -15.80      37.29       0.40 <
   0    1   14      32.33      85.22      48.32 <
   5   -5    7     341.26      94.96     358.95 o
   0    2  -13     614.20      88.53     644.68 o
   8    8    3     230.14      44.45     164.45 o
   3   -9    5    3365.81     365.88    3576.67 o
   1   -5   11    1591.16     195.98    1718.85 o
   4   -8  -10     416.57      96.06     522.57 o
   8    8    1     298.28      44.27     292.33 o
   2  -12    0     -20.94      40.96       0.14 <
   0   12   -3      35.45      36.55      49.71 <
   2    6   14     212.69      78.06     178.47 o
   5   -9   -1     790.71     133.90     828.45 o
   2    3   14    5593.21     596.94    5378.06 o
   7   -5    0      33.98      29.02     104.18 <
   3    3  -12     185.14      80.08     150.31 o
   7    4   -7     103.78      82.84     118.30 <
   5   13    5      25.53      36.92      13.29 <
   5    6   12      60.43      74.75     101.51 <
   6   12    5      15.06      31.04      54.24 <
   4    5   13     722.94     174.86     680.92 o
   1  -12    2     210.12      56.20     210.83 o
   5   10   -5      77.69      35.08      20.89 o
   1    8   -9     720.37     128.20     803.16 o
   3   14    4    1250.63     152.08    1198.04 o
   6   -2    8      26.08      43.16       1.43 <
   8    7    5      67.04      76.04      34.42 <
   5    4   12    1162.10     168.80    1169.81 o
   6   -4   -9       5.33      37.29      50.22 <
   7    7   -5     761.69     130.96     703.47 o
   1    7   14     202.59      54.92     190.59 o
   4    7   -9      28.29      29.39      15.11 <
   5   -9   -5     243.00      86.33     280.05 o
   5   -7   -9     -10.65      31.04       8.79 <
   7   10    6      24.98      46.84      21.16 <
   3    0  -13      40.22      29.76      46.10 <
   0    4  -12    1182.30     163.47    1237.32 o
   1   14    4     840.30     130.96     971.31 o
   1   13    9     164.20      61.53     181.16 o
   5   13    2    1257.43     151.53    1173.72 o
   7    8   -4     123.24      56.20     124.57 o
   8   -2   -1    2844.36     300.86    2683.29 o
   3    5  -11     845.63     103.59     727.58 o
   4   10   -6      78.98      56.02      25.47 <
   6    8   -6     316.28      59.33     281.69 o
   2    8   -9      74.75      46.65      89.92 <
   4    4   13     218.20      84.31     221.65 o
   4    6   13     404.26      70.35     544.09 o
   4   -8    5    1640.93     200.94    1760.13 o
   3   14    5     281.94      83.57     275.08 o
   1    9   -8     226.10      45.18     268.38 o
   2    9   -8     596.20      82.10     603.29 o
   3   14    3      30.67      39.86       7.57 <
   7   -5   -4     103.78      35.63      70.95 o
   2  -10  -11     -23.51      82.84      16.02 <
   2   14    6     154.10      66.12     235.37 o
   0   11   -5      -6.24      26.45      27.36 <
   1   -1  -14     273.67      65.20     236.30 o
   1   14    5      78.06      77.51     203.16 <
   3   -5  -13     632.20      83.39     599.09 o
   8    5    6      10.47      50.33      33.03 <
   6   10    9      43.53      39.86      63.77 <
   5   -3    9     248.33      49.78     190.21 o
   4  -10   -7     -46.84      66.49       9.68 <
   8    4    6      20.20      28.10      19.84 <
   2  -11    3     403.53      65.39     430.17 o
   4    4  -11    1246.59     137.94    1098.41 o
   8   -2    0     285.80      53.27     325.42 o
   4   -5  -12       6.61      47.02       1.79 <
   1   14    3     -12.12     127.47      10.38 <
   0    7   14     681.43      97.53     753.28 o
   7   -4    3     320.33      61.71     360.98 o
   2   14    2     667.28      96.98     644.42 o
   4   -7  -11     485.82      64.84     458.87 o
   8   -2   -2      77.51      33.80      75.69 o
   4   -9   -9     188.82      50.69     279.27 o
   7   -4   -6    1976.14     210.49    1909.16 o
   4    0   12     199.47      32.33     215.33 o
   1    7  -10      46.65      37.84     105.61 <
   7    5    9    4008.11     432.18    3963.51 o
   6   -7    1     716.14     102.49     662.51 o
   8    6   -3     376.35     106.71     345.56 o
   5   -4  -11     114.24      44.82      86.79 o
   8    8    4     385.53      67.04     458.01 o
   1    1   14      39.49      77.51     141.85 <
   5   -6  -10       5.69      51.80       8.64 <
   6    7   -7      44.08      40.41       1.27 <
   1   -6  -14     467.08     104.33     418.04 o
   6   12    1     809.45     101.20     845.10 o
   6    9   -5      40.78      19.29       5.95 o
   4   13    8    1008.55     117.73    1129.73 o
   5   -6    6     634.59      86.69     628.07 o
   8    8    0      -0.73      16.53      21.52 <
   7    0   -8     293.88      79.35     396.35 o
   7    6   -6     611.08      95.33     429.80 o
   8   -1   -4     383.69      49.04     397.70 o
   4   12   -3    1458.18     162.18    1669.50 o
   5    6   -9     261.55      80.27     356.95 o
   7   -3   -7     356.88      49.96     339.08 o
   4   -2   11     469.10      89.45     417.86 o
   7    1   -8     131.33      73.65     190.30 <
   2    4  -12    3336.97     399.67    3129.05 o
   2   -9  -12     226.84      48.86     246.40 o
   6   -5    5     456.43      72.92     550.93 o
   7   10   -1     174.67      33.61     176.58 o
   3  -11    1     962.45     113.69    1020.13 o
   3   13    9     -40.59      72.37       0.13 <
   2   -1   13     494.45     111.31     498.55 o
   6    0  -10     756.73     139.96     832.03 o
   6   -1  -10     248.69      38.94     293.28 o
   1  -10  -12    3665.01     392.51    3420.87 o
   5    7   12      17.27      53.08       5.87 <
   1  -13   -1      29.94      59.69       0.30 <
   8    2   -5      37.29      70.16      54.98 <
   7    1    8      37.47      46.65       9.14 <
   8    0    4     -13.41      35.63       6.27 <
   7    6    9     -41.88      50.69       2.18 <
   8    1   -5       9.92      14.69       8.04 <
   7    4    9      59.33      31.59      28.37 <
   6   11    8     649.65      81.92     693.71 o
   1  -11  -11      12.67      68.88      11.68 <
   2  -10    5     654.61      93.31     693.24 o
   8    7   -2     225.00      61.16     212.00 o
   8    6    6     171.37      39.86     142.92 o
   5   13    6     296.08      53.27     340.14 o
   2   -3   12    1412.08     195.98    1253.26 o
   1  -10    6     321.24      94.59     352.95 o
   2    7  -10    1146.49     150.06    1087.73 o
   6   11   -2     527.14      84.67     554.84 o
   6    1   10      42.24      43.53       2.60 <
   5    3   12      93.31      63.18      39.58 <
   6    4   -9      60.06     122.88      48.54 <
   5   -8   -8     231.06      42.24     300.97 o
   5    2  -11     281.20      63.18     301.39 o
   1   11   12     -59.88      52.90       0.82 <
   2    7   14    2553.61     486.73    2655.84 o
   4  -10    1     543.12     107.82     617.19 o
   4   11   11     128.94      54.55     176.47 o
   3   14    6     875.39     128.20    1027.05 o
   8    3    6    1049.14     116.08     962.33 o
   1  -13   -7     -11.20      46.47       0.20 <
   1   14    6     406.65      85.96     412.15 o
   5    0   11     198.18      64.10     231.10 o
   2   11   12      11.57      73.65      53.24 <
   2   12   -4      89.63      38.94     128.09 o
   2    2   14      12.49      88.71      43.40 <
   8    5   -4     -76.59      46.10       2.54 <
   7   -5    1      23.14      62.27       3.59 <
   4    3   13     -52.90      72.73       7.59 <
   5   -9    0     143.26      50.14     189.88 o
   6   12    6    1328.14     149.88    1381.15 o
   6   -7   -6    3441.67     362.39    3361.37 o
   3   14    2    1483.53     185.69    1418.15 o
   8    1    5       0.00      42.43       1.95 <
   4    7   13     287.45      98.27     249.34 o
   2    2  -13    1196.63     138.86    1221.34 o
   7    9   -3     165.31      92.94     176.34 <
   2   10   -7     196.35      51.43     223.61 o
   2   12   11     409.96      97.71     530.61 o
   8   -2    1     450.18      63.37     582.19 o
   7   -1   -8    2842.16     357.43    2646.20 o
   2   -3  -14     181.47      53.82     173.95 o
   3  -11   -8     381.12      58.22     496.89 o
   3   -6    9    1798.89     210.12    1859.99 o
   0    8   -9     956.94     123.24     937.31 o
   3    9   13     272.20      87.80     320.95 o
   1   -2   13     427.41      82.47     441.77 o
   8   -1    3      86.51      49.22      96.07 <
   2  -12   -8     -33.43      38.76       1.66 <
   8    3   -5     186.06      54.00     160.44 o
   6    1  -10     132.98      27.73     140.46 o
   8   -2   -3      29.76      44.82      73.42 <
   6    9   10     236.57      81.55     221.39 o
   7    2   -8      11.20      67.59       4.93 <
   5   13    1       0.37      29.94       8.55 <
   1   14    2     689.69     122.14     677.20 o
   7   11    3     245.39      43.53     212.91 o
   1   10   -7      35.27      33.98       6.34 <
   6    5   11     -68.14      73.29      11.06 <
   6   -1    9     401.14      68.88     319.49 o
   6   -2  -10     -47.75      31.04       4.24 <
   1   12   11    2414.38     280.65    2207.00 o
   2  -11  -10     771.06      99.73     725.45 o
   4   12   10     552.30      77.14     550.63 o
   3   -9  -11     809.63      99.55     801.69 o
   0   13   -1      52.71      78.24      17.08 <
   2   13   -2    1310.69     146.75    1425.78 o
   5   12   -2     605.75     105.80     549.24 o
   3   -7    8     306.37      60.98     297.42 o
   3   -2   12      22.22      38.94      29.84 <
   5   -9   -6     960.79     134.63     933.07 o
   5   11   10     205.90      57.49     282.51 o
   2   -4  -14     698.14     146.20     785.19 o
   8    0   -5     345.49      44.27     429.24 o
   4    2  -12      25.90      33.98      63.16 <
   2   -2  -14     478.47      71.08     363.35 o
   6    6   11     229.04      83.57     121.11 o
   4   13   -1     112.59      36.55      40.39 o
   0    7  -10      20.20      73.84       0.58 <
   7   11    2       9.73      33.98      23.82 <
   1   12   -4     700.53      94.41     633.96 o
   5   -8    3     408.86      58.22     390.99 o
   4    6  -10     146.39      47.75     112.66 o
   7   11    4     126.92      51.24     104.81 o
   7   -2    6    2802.85     305.63    2722.38 o
   2   14    7     841.96     117.73     846.06 o
   0    0   14      58.22      45.37      42.17 <
   7    7    9     462.30      75.67     497.49 o
   0    9   -8     -44.45      37.29      36.13 <
   2   -7    9     260.63      51.24     318.66 o
   7   -5   -5     102.86      36.55     110.03 o
   7    3    9     966.85     119.75    1072.58 o
   3    9   -8     603.00      84.31     725.97 o
   6    6   -8     141.24     168.80     104.59 <
   3    1  -13     524.75      72.92     496.00 o
   6    4   11    1447.89     191.02    1419.49 o
   6   10   -4     589.04     127.29     621.25 o
   3   -5   10      88.71      52.90     129.42 <
   5   11   -4      65.02      37.29      51.40 <
   2   14    1      26.82      99.92       5.99 <
   1    6  -11      54.37      35.45     109.30 <
   5   -2   10     557.82      77.33     514.39 o
   3    8   -9     883.10     102.12     905.44 o
   4   11   -5      61.35      32.69      23.66 <
   8    8    5     -34.71      36.92      19.66 <
   3    0   13    1732.95     188.08    1779.53 o
   7    9    8    1328.14     150.61    1266.76 o
   3  -10  -10     299.39      86.14     328.90 o
   1   -4   12     114.80      36.92      99.89 o
   3   12   -4     925.90     213.98     871.57 o
   1    8   14      47.39      68.69      64.11 <
   8    8   -1     925.34     144.37     648.18 o
   7   -3    5    1004.88     128.02    1002.51 o
   8    7    6     251.63      61.35     244.63 o
   2  -12    1     324.00      86.33     348.89 o
   7   -1    7    1096.16     139.41    1168.08 o
   0   13    9     113.69      86.14      12.23 <
   1   10   13     157.22     141.61     195.58 <
   1   -9  -13      97.71      61.71      47.06 <
   1    0  -14     951.43     136.84     825.47 o
   7    5   -7      38.39     113.88     117.10 <
   1   13   -2     182.02      54.37     201.52 o
   6   12    0      78.61      32.51      76.64 o
   5   10   11     130.41      54.92     133.75 o
   3   13   -2     280.29      47.57     313.61 o
   4   10   12      54.55      72.92     129.26 <
   7   10    7      12.67      35.63      35.09 <
   3    5   14     894.85     148.22     981.00 o
   4   14    4      87.06      38.20     146.76 o
   2   -6   10     187.53     122.88     121.32 <
   2   -8    8      41.33      39.49      45.15 <
   5    8   12     253.84      64.84     177.80 o
   3   -6  -13     338.33      58.22     383.31 o
   6   -6   -8      16.53      40.96      61.58 <
   4   -6    8     259.53      57.67     277.94 o
   5   12    9     796.59      99.37     763.13 o
   4   -5    9    1755.00     201.31    1768.17 o
   3   -8  -12      -6.43      37.65      12.62 <
   8    2    6      12.31      22.04       4.58 <
   6    7   11      20.02      51.61      21.05 <
   2   -5  -14     479.02      65.75     437.72 o
   7   -2   -8     -12.31      30.86       8.54 <
   5   -7    5     -24.06      54.18       0.24 <
   1   14    7    4691.19     524.39    4360.83 o
   2   10   13     399.67      94.41     466.63 o
   0   14    4     -14.69      42.98       5.33 <
   7   11    1     413.26      72.73     460.66 o
   3    4   14    1447.16     177.06    1447.68 o
   3   14    7     865.65     129.86     793.57 o
   4   14    5     165.12      51.61     124.57 o
   3   -8    7    1347.61     158.33    1513.03 o
   4   14    3     707.32     193.59     732.76 o
   0   11   12      72.73      58.78       3.81 <
   1   -7  -14     565.90     119.57     571.88 o
   8    4   -5     120.12      52.35      70.95 o
   2   -1  -14      22.78      50.51      79.86 <
   1  -12  -10     128.75      51.24     194.83 o
   5   13    7     156.31     124.16     364.94 <
   3   10   -7      88.90      55.65     113.19 <
   7   11    5    3615.97     387.73    3362.29 o
   3  -12   -4      57.31      64.29     102.63 <
   3   12   11     159.61      60.98     148.50 o
   3   14    1    3445.52     394.71    3387.21 o
   8    9    2      55.29      39.67      65.72 <
   6    2  -10      15.80      18.37      32.45 <
   5    2   12     562.96     100.10     472.94 o
   2    6  -11      24.61      36.00      23.56 <
   3    6   14    1438.89     176.69    1700.35 o
   8   -2    2      87.24      48.12     173.46 <
   6   -5   -9     979.53     117.18     935.05 o
   6   -3  -10      89.08      39.86     104.64 o
   5   -5  -11     881.45     105.80     931.23 o
   8    9    3      94.96      50.33     154.48 <
   0   14    5    1023.61     139.22    1240.98 o
   7    3   -8    3803.68     423.55    3174.21 o
   6   -6    4     142.35     105.61     128.39 <
   3  -12   -3     204.61      42.24     196.57 o
   2   -8  -13    2506.95     274.59    2475.29 o
   4    2   13      48.12      27.37      53.82 <
   3   11   12     300.86      77.69     296.79 o
   1  -13    0     158.33      94.04     148.98 <
   6   -7    2    1538.45     211.59    1513.49 o
   4    8   13    2600.81     301.59    2550.20 o
   4   -6  -12      -2.94      43.35      23.43 <
   0    8   14     268.53      91.10     259.97 o
   8   -2   -4      42.24      31.59      26.76 <
   1    0   14     987.79     120.49     951.24 o
   4  -10   -8     853.53     116.82     771.95 o
   0   14    3      31.96      56.20      24.55 <
   0    6  -11      28.65      53.27      36.35 <
   1   14    1     387.00      68.14     324.59 o
   3  -10    4    2467.46     269.63    2489.75 o
   8   -1   -5      76.22      34.35     114.47 o
   2    8   14     788.88     116.82     828.39 o
   6    3   11     207.92      50.69     192.51 o
   2   13   10      60.61      58.78      11.34 <
   3    7  -10    1355.87     164.20    1335.33 o
   6   12    7     139.78      44.08     142.79 o
   5    5  -10      20.20      23.88      68.64 <
   2    1   14     269.08      83.57     407.66 o
   2   11   -6       2.20      57.31      14.77 <
   3  -12   -5     440.63      61.53     438.41 o
   7   -5    2    1149.06     148.41    1070.80 o
   5   -9    1      53.08      39.31      60.18 <
   6   -8   -3      59.51      39.12      27.90 <
   8    9    1     135.73      30.67     189.61 o
   7   10   -2     415.47      93.86     432.25 o
   0   10   -7     632.39      84.67     622.27 o
   1  -13   -8       8.45      40.78       8.80 <
   4   -7    7     419.14     117.73     451.25 o
   5   13    0      27.55      48.31      31.49 <
   6   -8   -2     594.73     105.06     639.20 o
   4  -11   -3     193.78      50.14     122.67 o
   4   -9    4      44.45      41.69      62.24 <
   0   12   11     438.98      85.41     199.09 o
   4  -11   -4     193.41      52.16     248.68 o
   1    3  -13     757.10      92.20     840.01 o
   5    3  -11     382.22      88.16     350.34 o
   8    7   -3     522.00     106.71     381.72 o
   4   -4   10     774.37      98.82     713.78 o
   7    8    9     157.78      55.29     186.02 o
   7   -4    4    1265.51     240.61    1361.86 o
   3  -12   -2       4.41      37.84      14.65 <
   3    3   14      51.80      34.90       8.66 <
   4   14    2     -50.33      46.65       2.19 <
   3    4  -12      17.27      55.29      87.59 <
   8    9    4    1356.61     155.75    1209.03 o
   7   -4   -7     484.90      61.90     513.06 o
   4   13    9     -11.20      33.06       0.37 <
   1   13   10     138.12      56.75     102.08 o
   1   11   -6     974.39     112.04     914.78 o
   0   10   13     -67.96     150.24       0.89 <
   8    5    7     508.96      65.39     568.72 o
   4   14    6     570.30      89.82     510.49 o
   8    6   -4    2299.04     278.82    2193.23 o
   1  -12    3      51.06      44.82      30.10 <
   8   -3   -1      32.88      34.35      32.57 <
   7    2    9      48.49      42.06       0.10 <
   0   14    6      28.47     103.41      29.12 <
   3   -4   11     586.65      97.16     535.97 o
   7    0    8      10.47      59.69      36.78 <
   0    3  -13     856.65     106.16     782.40 o
   2   -5   11     820.65     121.96     804.12 o
   6   -7   -7     527.14      71.63     564.18 o
   8    0    5    1048.22     132.80    1111.77 o
   3  -11    2    1145.39     135.37    1279.51 o
   6   -8   -4     246.86      58.78     248.65 o
   5   -9   -7     458.26      70.90     531.14 o
   8   -3   -2     268.71      51.43     253.89 o
   3    7   14     239.51      88.71     228.32 o
   8    4    7     753.06      96.06     740.74 o
   2   -9    7      33.24     107.27       3.40 <
   2   14    8    -145.65      81.73      14.05 <
   2  -13   -4     143.45      63.92     130.36 o
   8   -1    4       4.22     120.67       8.46 <
   7   -6   -2     337.22      51.24     349.59 o
   4  -10    2     907.71     120.67     914.32 o
   4  -11   -2      -3.86      38.39      18.62 <
   6    0   10     427.96     171.00     435.77 o
   1  -11    5     251.63      73.29     307.41 o
   0   12   -4      60.43      54.37      75.01 <
   4   -1   12    1621.28     186.61    1558.26 o
   8    6    7     322.16      58.22     393.60 o
   0   14    2      -2.39      83.02       7.71 <
   6   -8   -1      94.59      54.00      93.54 <
   4  -11   -5      84.67      73.10      80.03 <
   4   -2  -13     130.22      46.10     142.80 o
   8   -3    0     145.10      47.57     171.50 o
   6    8   11     483.43     126.00     534.33 o
   7   11    0      -9.18      35.63      18.84 <
   7   -6   -3    1515.49     166.22    1491.80 o
   2  -13   -3     532.47     118.47     610.59 o
   7    8   -5     -38.57      36.73      15.87 <
   7   -5   -6     -29.57      37.47       1.37 <
   2  -13   -5     129.67      55.84     135.69 o
   8    1   -6      29.76      44.27     113.38 <
   5    9   -7     540.92      89.82     513.68 o
   8    8    6     194.33      54.92     250.44 o
   7   -6   -1     310.59      51.43     415.26 o
   2   -6  -14     176.33      54.18     122.59 o
   2   14    0     300.86      59.51     294.70 o
   7   11    6      91.84      44.08     145.02 o
   6    5   -9      69.80      69.24       7.35 <
   6   11    9     164.75      90.00     208.06 <
   3   13   10    1142.26     147.86    1227.35 o
   3  -12   -6     503.82     140.69     549.22 o
   8    8   -2     307.28      66.86     271.00 o
   8    2   -6     670.77     114.06     658.76 o
   5    8   -8     321.24      72.00     368.33 o
   2  -12   -9    1757.93     233.63    1917.11 o
   6   11   -3      -2.20      21.67      23.40 <
   8    9    0       3.67      19.47       7.55 <
   2    0  -14     527.69      81.18     595.88 o
   6   -4    7     147.86      50.88     186.71 o
   3  -11   -9    1500.61     184.22    1384.07 o
   4   -3  -13      91.47      35.08      75.34 o
   1   -8    9     154.29      54.37      72.89 o
   7    7   -6     355.59      63.92     318.51 o
   5   -7  -10     274.77      90.92     251.15 o
   3   11   -6      16.71      50.88      84.21 <
   4   -1  -13      24.98      39.31      13.28 <
   4    5  -11     714.49     107.27     715.42 o
   5   -1  -12      68.14      31.78      65.46 o
   6   10   10     435.86      69.98     409.72 o
   1    5  -12     120.49      38.20     121.31 o
   4    3  -12    1114.16     140.88    1109.40 o
   4   -8  -11      26.08      53.08      19.41 <
   6   -3    8     225.73      58.96     208.19 o
   3    2  -13    1341.92     195.98    1375.59 o
   1   -7   10    2301.61     270.18    2307.65 o
   7   -3   -8     -13.59      27.37       1.77 <
   8   -3   -3     272.20      60.43     260.92 o
   2  -11    4     343.28      65.20     391.98 o
   5   -2  -12     417.12      60.98     374.08 o
   8    5   -5     111.31      67.59      83.91 <
   3   10   13      92.75      60.43     156.71 <
   4   -9  -10     122.69      45.00     129.58 o
   8    1    6      14.51      30.86       2.36 <
   6   12   -1     143.63      46.10     116.76 o
   1   14    8     477.00     107.27     396.87 o
   2   -2   13      66.31      89.82      97.93 <
   5   -8   -9     136.47      46.65     148.93 o
   0    1  -14     779.69     103.96     720.68 o
   5    9   12      86.51     158.88      13.98 <
   3   14    8     363.12      73.29     402.48 o
   3   -9    6     419.88     103.96     466.91 o
   5   -1   11     946.10     131.88     869.90 o
   8    3    7     157.41      53.63     204.32 o
   6    3  -10    1930.04     211.04    1876.99 o
   0   13   -2     596.20      87.24     622.43 o
   8    0   -6     488.39      63.00     458.16 o
   2    3  -13      51.43      93.31     142.54 <
   7    9   -4     620.08     119.75     449.46 o
   7    4   -8      99.92      54.00      25.50 <
   8    9    5     -11.20      43.90       1.19 <
   6   -4  -10     217.47      49.96     220.17 o
   8   -2    3    1005.61     119.20     920.42 o
   4   13   -2     576.37      74.75     482.72 o
   3  -12   -1     500.51      74.94     518.76 o
   6    2   11    1119.12     140.51     986.41 o
   3   14    0     973.65     137.20     874.47 o
   1    1  -14    1523.94     176.14    1534.66 o
   6   -8   -5     641.94      80.08     628.44 o
   4   12   -4      98.45      42.80     114.47 o
   5   10   -6     811.83     107.82     665.05 o
   7   -6   -4     101.94      47.57      94.00 o
   2  -13   -2    1849.95     245.02    1915.56 o
   5   13    8    2078.08     230.33    1964.72 o
   0   14    7     248.51      80.27     235.10 o
   8    3   -6      20.02      48.49      32.58 <
   5   12   -3     138.86      39.12     129.98 o
   4   14    1    1270.28     152.82    1290.00 o
   5    0  -12     435.31      83.75     437.87 o
   4   14    7      67.96      55.10      90.15 <
   4   -8    6     631.65     124.16     754.16 o
   1    9   14      95.33     125.63      73.50 <
   3    6  -11     186.61      49.41     243.67 o
   2  -13   -6      -0.55      73.47       6.06 <
   4  -11   -1     400.41      63.92     409.20 o
   0    4   15     -27.18      65.39      24.15 <
   8    7    7     950.51     119.57     845.12 o
   6   -5    6     397.47      80.82     428.97 o
   8   -3    1     316.10      51.43     327.25 o
   3    2   14      -7.53      30.67      34.36 <
   1   -9    8      -5.33      74.20      61.80 <
   8   -2   -5     340.71      49.96     288.77 o
   3   -7  -13     -19.29      45.00       4.60 <
   5    1   12       4.96      80.45       7.65 <
   4    1   13     906.43     162.37     866.27 o
   7   -6    0      -9.18      42.61       9.27 <
   4    9   13     -40.96      82.10       1.28 <
   0    5  -12     210.49     122.88     211.27 <
   5   -5    8     490.04      84.86     501.83 o
   1   14    0     886.77     118.84     805.02 o
   4    9   -8     188.63      36.37     145.18 o
   4  -11   -6     510.98      72.37     486.90 o
   5   -3  -12      18.92      74.57      21.71 <
   7   10    8     869.51     111.86     888.97 o
   6   13    4    2693.20     287.63    2774.79 o
   6   -8    0     -37.84      64.47      15.03 <
   2   13   -3       6.98      22.59      17.91 <
   1    4   15    2698.34     352.28    2627.10 o
   4   -4  -13    1319.69     151.71    1402.13 o
   6   13    3      30.31      31.04      26.42 <
   2  -12    2     443.94      72.55     456.98 o
   4   -3   11    1073.39     168.98    1065.77 o
   6    8   -7    1551.30     178.16    1478.42 o
   9    4    1     -51.06      46.10       1.61 <
   2  -10  -12     995.88     136.84    1095.73 o
   1    5   15     439.53     114.61     428.56 o
   5    7   -9     -13.59      33.24       3.29 <
   1   -8  -14      18.00      54.37      23.41 <
   2    5  -12     402.61      69.61     296.06 o
   0    5   15    1314.00     157.78    1343.42 o
   6    9   -6     512.08      64.29     504.58 o
   9    3    0    2765.20     297.00    2501.10 o
   4    0  -13      99.18      31.78     129.75 o
   9    3    1      22.59      45.73       7.49 <
   5   -8    4     470.94     100.29     574.37 o
   3   -1   13     177.24      38.94     160.22 o
   0    3   15     250.16      53.63     214.22 o
   7    6   -7     168.06      75.49     117.17 o
   5   -4    9      46.47      48.49       3.86 <
   1  -13    1     221.69      50.51     303.58 o
   9    4    0     431.45      92.75     492.44 o
   3    8   14      58.59     175.96       1.28 <
   1   -3   13      62.82      75.67      40.51 <
   7    5   10     -26.08      56.20       4.37 <
   6   -2    9    1217.75     157.96    1196.83 o
   4    8   -9      33.43      35.08      21.36 <
   1   -6   11     733.04     141.61     801.34 o
   0   14    1       2.20      39.67       0.91 <
   0   11   -6      54.92      61.35      26.84 <
   7    0   -9     330.61      56.75     424.66 o
   6   12    8     815.69     103.59     772.85 o
   2    9   14      23.69      83.75      27.22 <
   0   13   10     395.08      82.47     335.37 o
   5  -10   -3     185.69      62.45     187.39 o
   7    6   10      -9.92      90.73      12.08 <
   3   -3  -14      93.31      51.24      56.11 <
   5   -6  -11      87.43      65.39      80.38 <
   7   -5    3    1511.26     207.55    1264.88 o
   4   12   11      12.31      62.63      97.79 <
   5   -6    7     846.00     111.12     836.24 o
   4   10   -7     -21.86      40.41       5.68 <
   9    4    2      34.16      73.65      18.61 <
   7    9    9      36.73      41.33      34.20 <
   6   -7    3     116.45      79.16     119.29 <
   6   13    5       2.76      49.22       1.11 <
   2  -11  -11    1266.79     162.37    1192.88 o
   5   13   -1     107.45      55.10     138.19 <
   7    1   -9     -13.78      61.35       9.97 <
   1  -11  -12     697.77     110.39     583.60 o
   2    0   14      57.12      30.67      90.56 <
   3   -2  -14      12.31      74.75     102.59 <
   5  -10   -4     137.02      50.33     105.74 o
   8   -3   -4      14.88      36.37       0.84 <
   5   -9    2     495.73      70.90     621.44 o
   7    1    9    1089.18     137.75     991.45 o
   9    5    1      17.27      37.29      11.20 <
   3  -12   -7     133.35      57.31     227.09 o
   2   12   -5     105.80      42.24     170.30 o
   9    2    0     342.92      84.86     400.86 o
   1    3   15    1197.36     143.82    1279.59 o
   2   -4   12    1334.94     230.33    1369.17 o
   8   -1   -6       7.16      24.24       3.33 <
   6   13    2     204.43      42.43     147.37 o
   9    3   -1      91.84      34.35      31.08 o
   8    9   -1     601.16     108.92     541.30 o
   9    3    2     203.51      52.35     185.08 o
   1  -13   -9     323.45      90.55     243.70 o
   5   11   11     171.92      93.31     187.33 <
   7   -1   -9     163.10      37.65     239.21 o
   1   -1   14     155.57      39.67     168.06 o
   5  -10   -2    1142.26     134.45     976.43 o
   2  -10    6     182.20      52.90     237.75 o
   4   -7  -12      53.45      51.24      13.66 <
   1   13   -3     123.06      60.43      98.60 o
   0    9   14    1133.81     161.82    1084.87 o
   3   13   -3      38.20      60.06      45.11 <
   7    4   10      33.06      47.39      83.49 <
   2   12   12     324.00      76.59     307.58 o
   3   -3   12      75.12      80.82      95.81 <
   1    6   15     854.45     128.57     872.47 o
   9    2    1      76.04      50.51      90.23 <
   4   11   12      71.08      97.35      51.29 <
   7   11   -1     980.63     123.06     889.85 o
   9    5    2      78.98      45.92      69.66 <
   5   12   10      26.82      40.04      15.22 <
   6    7   -8     -32.33      72.37      22.36 <
   4  -10   -9     437.88      88.35     582.86 o
   7   -2    7       2.20      64.47      12.73 <
   7   -3    6    1328.32     161.26    1305.01 o
   6    9   11      67.96     147.49      42.71 <
   8    2    7     -58.59      44.82       1.07 <
   9    5    0     198.55      94.41     207.10 o
   5    1  -12     127.29      46.65     112.35 o
   3   -4  -14     -14.69      41.33       0.59 <
   9    4   -1     719.26     102.49     711.73 o
   1   12   12       2.57     114.06       5.34 <
   7   11    7      35.63      39.49      38.49 <
   6   -6   -9     110.57      62.08      53.72 <
   0    6   15     371.94     135.00     344.65 o
   5    5   13    1186.90     172.10    1163.62 o
   6   10   -5     182.02      52.71     173.38 o
   5   14    4      48.12      43.90      53.67 <
   9    2   -1     259.53      46.65     259.12 o
   7   -6   -5     727.90      92.02     670.66 o
   7   10   -3      18.18      15.43       0.58 <
   2  -13   -1     150.06      34.90     176.73 o
   5    6   13      88.16      82.47      31.87 <
   8    4   -6     220.96      54.00     230.90 o
   2   -7  -14    1319.14     162.73    1363.59 o
   2   14    9     622.65     102.31     756.40 o
   0    2   15      15.61      50.33       7.09 <
   7    7   10     390.31     194.51     453.10 o
   5   -9   -8       0.18      46.10      60.85 <
   1  -10  -13     281.39      65.75     334.39 o
   1   -4  -15    1189.28     141.98    1130.15 o
   5    4  -11     422.08     121.59     371.86 o
   6   -8   -6      49.22      45.18      38.82 <
   3  -10  -11      79.53      71.82      27.10 <
   2  -13   -7     703.47     106.90     615.72 o
   2   -9  -13     900.18     130.22    1130.26 o
   5   11   -5     103.41      64.29     198.37 <
   1   12   -5     540.55      79.53     543.23 o
   3   -1  -14      51.98      43.90      69.21 <
   1   -3  -15      35.63     135.92      30.88 <
   5  -10   -5      74.02      52.53      57.13 <
   5   14    3      45.18      56.75      87.18 <
   8   10    3     831.86      99.37     790.28 o
   8    7   -4      83.75      59.88      80.64 <
   5   -4  -12     160.71      38.57     187.88 o
   1   11   13     -87.24      55.29      44.23 <
   5   14    5     419.33      82.29     488.27 o
   8   10    2     -22.04      41.69       1.43 <
   2    1  -14     530.82      83.57     504.98 o
   7    2   -9     -69.43      66.49       1.02 <
   1  -10    7     -47.02      53.08      21.64 <
   3   -9  -12      96.24      50.33     150.51 <
   7   -6    1      94.96      37.10     146.72 o
   5   -3   10     350.63     113.88     333.49 o
   1  -14   -4     292.04      65.75     303.81 o
   2   11   13     318.67     123.06     309.68 o
   8   -3    2     346.04      50.69     367.88 o
   8    9    6     818.08     140.14     719.42 o
   6   -6    5     108.00      65.57      56.63 <
   9    4    3     300.49      68.33     262.01 o
   6   -1  -11      80.27      41.88      69.30 <
   3  -12    0     164.75      44.08     111.23 o
   1  -12  -11    1350.92     251.08    1119.57 o
   7   12    3    1103.51     128.75    1099.54 o
   6   -7   -8    1517.87     214.35    1406.37 o
   4  -11    0    1881.00     211.22    1853.33 o
   4    7  -10    1619.08     296.08    1352.55 o
   8    8    7     164.57      56.20      86.86 o
   5    4   13     779.32     128.75     656.80 o
   8   -1    5     222.98      55.84     307.44 o
   1  -14   -5     337.59      72.92     260.81 o
   9    2    2      71.63      46.47      72.59 <
   1    9   -9    1957.04     284.14    1756.43 o
   6    0  -11      95.88      38.76      62.60 o
   7   12    4     -25.53      42.98       5.59 <
   2    9   -9      -8.27      61.90      11.04 <
   6   13    6     -17.82      49.41      27.82 <
   2   14   -1     657.18      98.82     676.67 o
   3   12   -5    1241.45     258.61    1295.55 o
   4   -5  -13     778.59      99.73     844.42 o
   7   -5   -7     362.39      61.16     354.45 o
   2    5   15     221.51     204.06     266.71 <
   0   14    8     -31.04      83.57      17.93 <
   9    5    3      -1.29      64.65      40.22 <
   8    8   -3    1941.06     226.84    1667.85 o
   4   13   10      53.08      77.14       4.98 <
   1   -5  -15     595.47      87.06     499.41 o
   4  -11   -7      -8.27      75.12      10.38 <
   1    8  -10      63.00      67.41      50.93 <
   5  -10   -1     187.90      72.00     204.12 o
   4    1  -13      55.84      81.55     108.03 <
   2   13   11     618.61     101.20     700.52 o
   4   14    0    1010.57     125.63    1184.68 o
   7   -4    5     106.71      58.59      18.12 <
   7   -1    8     185.69      51.24     108.39 o
   7   -2   -9    1078.53     124.35    1149.61 o
   7   -4   -8      45.18      44.63      27.22 <
   8    6   -5     150.61      61.53     113.80 o
   8   10    4    1771.16     197.26    1427.49 o
   6   -8    1     349.71      64.47     371.34 o
   1  -14   -3     110.39      54.37      96.68 o
   9    1    0      26.27      47.02      21.29 <
   4   14    8      48.49      78.80      61.05 <
   5    7   13    1307.02     164.94    1233.56 o
   2    4   15      47.57      45.18      14.09 <
   9    6    1     331.53      55.84     323.93 o
   4    5   14      38.94      58.41      38.55 <
   1    2   15     615.49      84.31     656.92 o
   9    3   -2    3021.79     319.77    2668.79 o
   9    3    3     173.39      50.69     133.35 o
   6   13    1      92.02      34.71     116.65 o
   1   14    9    2244.48     266.69    2143.88 o
   9    5   -1      24.61      56.94      36.87 <
   4   11   -6     -55.65      62.45       2.12 <
   9    6    2     127.47     100.10      57.57 <
   7    3   10    1864.65     216.37    1776.16 o
   7   12    2      59.51      43.90      14.26 <
   6   -2  -11     108.18      74.94      33.24 <
   2    8  -10      83.02      43.90      33.45 <
   8    0    6     545.14      80.08     490.11 o
   3  -11    3     457.90      71.82     450.79 o
   5   -7    6     347.14      69.80     289.06 o
   4  -10    3      15.80      56.39       2.98 <
   6    1   11     169.53      52.71     220.12 o
   6    4  -10      14.51      50.33       7.57 <
   8   10    1      79.16      42.06      66.52 <
   4    6   14    4998.85     556.71    4741.33 o
   3    1   14      51.98      61.90      61.86 <
   5    6  -10     342.55      52.90     308.13 o
   3   14    9      51.98      82.65       3.37 <
   1   -2  -15      24.61      66.86       1.37 <
   8    5    8      19.10     112.96      14.58 <
   9    2   -2     600.24      75.49     504.14 o
   9    1   -1    1111.41     129.49     979.67 o
   2    6   15     114.43      62.45     117.58 <
   1    7   15       6.80      55.65      14.11 <
   3   -5  -14     286.71      62.45     287.89 o
   6   -5  -10     177.43      50.14     212.11 o
   5   14    2     275.51      60.06     298.75 o
   6   12   -2     405.55      78.61     275.21 o
   2   10   -8     871.71     120.49     694.59 o
   8   -2    4     184.22      47.39     244.76 o
   7    5   -8     166.96      75.49      78.51 o
   6   -1   10     117.55      47.20     134.84 o
   5   10   12      85.41      84.86     167.30 <
   9    1    1    3610.09     395.45    3332.56 o
   1   -5   12      86.88      77.14      16.91 <
   1   13   11     618.24     117.55     484.64 o
   3   12   12     711.37     112.96     726.96 o
   3   14   -1       0.92      45.55       3.18 <
   5   14    6      -0.73      25.16      29.40 <
   2   15    4      69.24      96.98     108.52 <
   3  -10    5     359.63      70.71     224.22 o
   8    6    8      89.45      46.84      44.68 <
   7   12    5     112.22      39.67     160.16 o
   8   -4   -2    1706.14     187.53    1532.62 o
   2   15    5    1253.94     172.10    1105.98 o
   9    4   -2      61.90      53.63     129.63 <
   6    6   12    1042.90     149.88     965.54 o
   6    5   12      55.10      79.16      13.27 <
   4    4   14     119.75     142.16     192.46 <
   1  -14   -6     492.79     184.59     543.33 o
   8   -4   -1     745.53     114.06     754.95 o
   1   10   -8     192.12      96.61     199.70 <
   9    6    0     862.71     100.29     800.99 o
   4   -9    5    2524.77     285.43    2452.84 o
   3    3  -13     160.35      60.80     166.63 o
   6    1  -11      69.06      40.59     107.21 <
   1    4  -13      39.12      47.02      15.95 <
   8   -3   -5     389.02      68.33     429.90 o
   2  -12  -10     343.28      72.37     356.06 o
   8    4    8     648.00      94.96     607.86 o
   8   -2   -6      94.59      30.12      82.81 o
   0   14    0     245.75      59.14     265.74 o
   1  -12    4     -27.00      56.02       8.23 <
   3    5  -12      -2.39      23.88       3.97 <
   9    6    3     283.41      62.45     277.51 o
   3    9   14     823.41     197.45     824.83 o
   5   13    9     148.04      47.57     151.19 o
   4    4  -12      75.49     575.63      68.77 <
   7    8   10       4.59      50.33      12.01 <
   1   14   -1    1402.89     169.35    1317.14 o
   0    7   15     564.43     111.86     551.35 o
   6    6   -9      -2.94      44.82      14.30 <
   3   -7    9     171.73      51.61     231.86 o
   5  -10   -6    1039.59     140.51    1033.30 o
   3  -11  -10      85.59     124.16       4.81 <
   2    3   15     105.43      47.75      26.05 o
   8    1   -7     339.80      65.39     307.33 o
   1    7  -11      89.45      72.00      28.77 <
   3    0  -14     250.35      44.63     278.61 o
   3   15    4      68.33      44.08      83.48 <
   4   -2   12      54.73      94.22      46.41 <
   1    2  -14     553.77      75.49     600.70 o
   0   12   12      51.80      61.35      14.27 <
   4    0   13     139.41      59.33     116.50 o
   6   11   10     359.82     117.37     409.74 o
   2   15    3     990.55     138.67     939.84 o
   5    3   13     143.26     117.55     141.23 <
   4   10   13    3202.71     379.65    3440.28 o
   0    1   15     513.18      78.24     414.35 o
   4    7   14       5.88      52.90      28.01 <
   0    2  -14      20.57      35.82      36.72 <
   3   -6   10      94.78      64.29      90.33 <
   3   15    5    2571.61     298.84    2526.71 o
   5    0   12     711.55      91.47     732.90 o
   5    2  -12     481.59      77.33     421.33 o
   0   11   13     210.49      67.96     226.51 o
   1  -14   -2    1078.34     133.90     906.63 o
   6   11   -4     148.22      45.55      68.21 o
   3  -12   -8     464.33      90.73     472.22 o
   8   10    5     136.10      44.45      55.29 o
   8   -4   -3      -7.35      49.78      68.35 <
   7    3   -9      59.88      55.10      24.73 <
   1   -6  -15      34.90      51.06       4.77 <
   9    1   -2      33.43      30.67       0.54 <
   6    4   12      11.57      86.14      36.23 <
   0    4  -13      -7.90     128.94      24.11 <
   3   13   11     368.08      88.53     312.52 o
   7   12    1     153.18      45.73     143.62 o
   8   -4    0     395.45      56.02     446.77 o
   8    9   -2     447.24      96.98     347.65 o
   9    2    3     264.31      84.86     259.02 o
   8    2   -7     269.82      56.20     242.84 o
   2   15    6     531.37     111.12     454.19 o
   6    7   12    1008.55     137.94    1148.90 o
   8    0   -7     508.41     136.47     387.66 o
   9    4    4     167.69      47.02     219.95 o
   6   -3  -11     759.12     109.65     664.45 o
   7   -6   -6     128.94      43.90      72.63 o
   3   11   13    4062.11     463.41    3821.04 o
   9    5    4     302.14      63.18     273.61 o
   0    8  -10     598.59     107.82     663.82 o
   3   -8  -13     902.57     124.90     980.63 o
   8    1    7     178.71      48.49     209.43 o
   9    1    2     226.65      74.94     171.11 o
   2    7  -11      43.53      64.29       6.67 <
   2  -13    0      -0.55      40.41       0.09 <
   4   13   -3      -2.20      31.04      63.03 <
   8    7    8     621.73      90.92     519.64 o
   0    9   -9     119.57      55.47     102.90 o
   3    9   -9      55.10      52.90      59.54 <
   0   13   -3     113.69      52.16      62.52 o
   8    5   -6     904.77     125.45    1010.12 o
   3   15    3     601.90      92.02     794.95 o
   5    8   13     154.47      65.75     140.48 o
   1   10   14     505.28     110.57     445.00 o
   2    7   15      71.27      59.14      71.08 <
   8   10    0     116.45      48.31      92.63 o
   3   -8    8       4.96      83.94       3.79 <
   7    8   -6      25.53      43.71      54.45 <
   6   13    7     112.59      46.84     137.94 o
   5   -5  -12      24.06      76.04      83.66 <
   1   15    4      36.73      58.04       2.97 <
   2  -13   -8     139.59     141.06      62.00 <
   5  -10    0     922.59     158.88     988.69 o
   1   -9  -14    1005.98     174.31    1177.23 o
   5   -8  -10     641.57      92.20     710.48 o
   6   12    9     391.59      65.20     290.77 o
   4   -6    9      85.41      42.24      88.22 o
   7   10    9     379.84      69.61     381.04 o
   1   15    5     657.00     138.86     711.91 o
   1  -13    2    1494.91     177.43    1504.27 o
   9    5   -2     132.61     112.04     160.75 <
   7   11   -2      55.29      51.61      79.20 <
   1   -1  -15     635.88     141.80     639.78 o
   0   12   -5    1231.89     150.61    1078.35 o
   9    6   -1     105.43      69.98      36.27 <
   5   -2   11     167.14      43.90     156.51 o
   8    3    8     153.18      65.39     166.38 o
   6   -8   -7      46.29      47.57       7.64 <
   7   -6    2     428.69      67.59     390.72 o
   4    3   14     928.10     117.00     841.26 o
   5   13   -2     574.71     153.00     547.98 o
   2    4  -13    1237.59     144.18    1207.63 o
   7   -3   -9     305.63      48.86     304.58 o
   7   -5    4     972.36     127.29     901.69 o
   7    9   -5     339.61      65.02     376.61 o
   3   10   -8    1039.96     155.94    1043.67 o
   3   15    6     153.55      62.27     214.24 o
   2   -7   10     486.73     108.18     581.95 o
   7    0    9       4.96     128.02      97.27 <
   2   11   -7     136.10      81.55      80.57 <
   5   14    1     261.73     103.41     200.31 o
   9    7    2     -16.53      36.73       0.61 <
   2   10   14     174.67      94.04      83.09 <
   4    6  -11     126.92     236.57     118.35 <
   9    3   -3     124.71      50.14      60.80 o
   8   -3    3      22.59      65.39      19.67 <
   2   -8    9     -25.90      58.22       3.27 <
   9    3    4     795.67      99.18     723.60 o
   7   12    6    1345.96     225.37    1459.50 o
   9    2   -3      -3.12      48.31      10.81 <
   9    0    0     228.12      51.06     253.49 o
   7   11    8     195.98      63.73     140.98 o
   1  -14   -7    1831.04     216.00    1516.90 o
   2  -12    3     627.98      90.18     717.07 o
   9    7    1      16.71      33.43       1.35 <
   2   -3   13     130.59     115.90     130.86 <
   6   10   11      53.45      57.31     143.40 <
   6   13    0      17.08      60.43       3.09 <
   7    2   10      50.14      61.16       1.28 <
   3    8  -10     -40.78      95.33      17.46 <
   9    0   -1    1374.24     158.69    1273.49 o
   4   -9  -11      34.90      75.12     101.17 <
   5   -9    3      10.47      58.59      32.23 <
   5   14    7      69.61      74.75      32.48 <
   1    1   15     113.69      41.51     156.21 o
   5   12   -4     140.69     128.75      51.63 <
   2   -1   14    1955.93     317.57    2019.31 o
   4   -7    8    1930.77     260.08    1924.94 o
   9    6    4      51.80      78.06      11.61 <
   4  -11    1      27.73      65.02      95.53 <
   4   -5   10     466.16     128.94     460.02 o
   8    9    7    1267.34     153.18    1246.00 o
   2  -11    5     -27.37      46.10       8.92 <
   6    2  -11     335.02     107.63     284.08 o
   2   15    2     101.94      63.55     127.00 <
   4   -6  -13       7.53      36.92      71.64 <
   6   -7    4     314.63      78.80     336.34 o
   0    7  -11     204.06      76.41     186.79 o
   1   15    3     253.84      62.82     253.67 o
   1  -11    6     914.14     121.04     883.19 o
   8    3   -7      -5.69      46.84      31.87 <
   5   -7  -11      56.94      54.92       1.74 <
   3   -5   11     157.96      93.12      65.07 <
   3  -12    1    1313.08     165.12    1281.56 o
   7    7   -7     190.47      65.57      61.28 o
   3   -6  -14     -34.16      39.12      10.41 <
   1   11   -7     561.49      86.14     439.51 o
   4    2  -13     177.24     226.84     187.80 <
   1  -13  -10     130.96      58.96     106.20 o
   2   -3  -15      65.94      43.53      39.09 <
   8   -4   -4     469.65      67.04     466.30 o
   1   15    6      20.76      72.37      63.50 <
   2   -8  -14     449.45      84.67     320.40 o
   8   -1   -7     115.90      32.14     125.01 o
   9    7    3     150.06      56.75     123.18 o
   1    8   15    1943.08     239.14    1447.37 o
   4  -11   -8     -47.75      57.31       1.45 <
   7   -7   -2      39.12      45.55      17.57 <
   2   -4  -15      18.55     102.67      28.35 <
   3   -2   13    2463.97     297.92    2298.93 o
   2    2   15     751.41     174.67     888.52 o
   7   -7   -3     484.35      68.33     476.42 o
   8   -4    1      67.59      59.88      79.62 <
   0   10   -8    4121.99     475.71    3843.46 o
   4   12   -5      92.02      61.16     124.65 <
   6    3   12     103.96      69.80     120.88 <
   9    0    1      65.94      39.12      64.75 <
   2   15    7      24.06      59.51       9.34 <
   0   14    9      -4.78      58.59      51.60 <
   0   13   11      73.65      84.86     123.86 <
   2   13   -4    1283.14     160.90    1179.99 o
   6   -8    2      42.06      64.47      22.94 <
   5   -8    5     296.45      69.24     322.77 o
   4    8   14     428.14      86.51     455.43 o
   9    4   -3     170.82      55.47      77.62 o
   2    2  -14     227.94      48.67     290.37 o
   6    8   12     582.79     132.80     480.08 o
   3   15    2      50.51      54.00      23.76 <
   6   -4    8    3444.05     418.41    3429.90 o
   9    1   -3    1555.71     170.82    1407.44 o
   2   14   10     590.33      99.18     577.14 o
   9    0   -2      94.96      64.10     105.61 <
   2   -6   11     119.57      63.00      87.22 <
   6   -9   -3      29.76      38.02      10.53 <
   4   14   -1    1065.12     139.78     879.42 o
   1   -2   14     -10.47      38.02       0.28 <
   9    7    0     201.49      43.53     159.02 o
   1  -14   -1    1898.63     215.82    1937.84 o
   5   -9   -9     449.08      78.43     413.93 o
   4   -8  -12     746.26     149.51     721.44 o
   4   14    9    1577.38     195.43    1591.03 o
   0   10   14     171.73      95.51       3.44 <
   2   -9    8      42.80      85.96      48.75 <
   2   -2  -15    3570.97     387.92    3387.14 o
   7   12    0     165.49      51.43     133.52 o
   8   10    6     721.83      94.04     629.49 o
   5  -10   -7       0.00      54.00       3.05 <
   1    6  -12     205.53      79.16     204.99 o
   7   -7   -1      11.94      39.49      54.96 <
   5    2   13     -11.94      36.37      73.25 <
   6   -5    7     574.16      88.53     453.20 o
   4  -10  -10    2817.91     381.12    2626.05 o
   9    1    3     437.51      69.43     428.74 o
   6   -9   -2     151.71      44.82     125.18 o
   7    9   10      25.16      73.65      57.95 <
   7   10   -4     -23.88      64.10      16.17 <
   6   -9   -4    1158.43     135.18     966.12 o
   8    8    8     162.00      54.92     154.76 o
   1   -7  -15     302.33      74.94     351.51 o
   3   11   -7     316.84      68.88     276.69 o
   5    9   -8     350.63      63.37     381.49 o
   3    1  -14     491.33      76.41     447.89 o
   3   15    7    1191.30     163.65    1280.86 o
   5    5  -11     220.96      47.75     274.86 o
   0    8   15      67.96     112.96      47.31 <
   3    5   15     305.45      93.49     237.88 o
   4   15    4      41.88      44.27      13.15 <
   7   -7   -4     -30.49      39.12      16.06 <
   6   -4  -11     371.57     189.18     394.61 <
   3   -9    7     549.73      87.43     519.83 o
   3    0   14    3204.73     352.47    2938.57 o
   9    2    4     153.92      49.22     149.34 o
   2   -5  -15      -1.47      23.69      10.48 <
   6   -3    9      72.92      51.06      32.72 <
   2   14   -2      39.49      46.84      30.39 <
   8    8   -4      64.29      49.59      63.16 <
   8    7   -5      36.55      51.24      38.71 <
   2    8   15     420.98      84.12     403.50 o
   4   15    5     972.73     155.02    1027.11 o
   8   -3   -6     119.57      47.20     180.61 o
   6    0   11     169.71      74.57     173.55 o
   7   -5   -8       2.20      52.90       0.03 <
   1   15    2     292.77      61.16     218.92 o
   1   -4   13     921.67     116.63    1040.69 o
   3   13   -4     268.35      68.88     332.10 o
   5   10   -7      20.20      44.45      32.08 <
   3    6   15     351.18      97.53     378.55 o
   1   14   10    1714.22     219.12    1600.29 o
   5   12   11     248.88      58.78     272.42 o
   7    4   -9      71.27      89.08      93.55 <
   4   -8    7     -40.78      75.12      20.82 <
   6   -7   -9      67.41      48.31      98.42 <
   1   13   -4     545.33     106.53     451.67 o
   9    5    5     -40.22      63.55      11.04 <
   0    0   15     738.55     117.55     662.15 o
   8   10   -1     -11.76      61.16      36.75 <
   9    7    4     231.24      59.14     222.00 o
   3    7  -11     235.84      86.33     138.19 o
   4   -4   11     211.77      94.41     225.45 o
   9    6   -2     556.71      96.98     448.86 o
   3   14   10      80.08      59.33      29.03 <
   0   14   -1     562.77      92.57     485.29 o
   9    4    5     174.49      49.78     241.36 o
   8   -1    6      54.37      63.18      27.53 <
   6    5  -10     141.61      92.02     173.44 <
   8    2    8     162.73      72.00     145.86 o
   5    9   13     538.53      89.27     684.14 o
   1   15    7      82.65      90.37      10.81 <
   2  -11  -12      27.00      73.84       2.46 <
   4   12   12    2299.77     374.51    2114.29 o
   2    6  -12     104.14      42.80      93.27 o
   3    4   15     359.82      65.75     357.53 o
   4    2   14     544.41      76.04     423.98 o
   5    8   -9     382.41      56.20     352.69 o
   9    0    2      38.20      47.57      22.72 <
   4   15    3     170.45      73.47      98.65 o
   6    9   -7      11.20      28.29      66.72 <
   5    3  -12      58.04      44.82      35.95 <
   8   -2    5    1111.59     132.06    1136.21 o
   6   -6  -10     595.84      88.71     635.79 o
   7   -3    7     645.79     143.82     661.06 o
   8    4   -7    1159.71     193.96     878.05 o
   7    6   -8     308.02      74.94     247.61 o
   3   14   -2    2150.26     254.20    2040.36 o
   6   -9   -1     566.08      75.86     632.91 o
   5  -10    1      58.04      55.10      43.56 <
   1    0  -15     190.47      63.92      81.27 o
   2   15    1     -22.22      53.08      13.10 <
   3  -13   -4     789.98     112.78     773.13 o
   3   10   14     252.18     100.47     379.62 o
   0    6  -12     290.39      67.22     307.00 o
   6   12   -3    1124.08     142.90    1108.18 o
   9    5   -3     690.98     327.49     569.01 o
   7   12    7     137.20      94.41     149.77 <
   6   13    8     213.61      53.82     182.01 o
   2  -10  -13     476.45      90.73     518.26 o
   1  -14   -8    2435.32     279.92    2442.24 o
   9    0   -3      54.37      56.57      67.31 <
   9    6    5     112.78      50.69      57.23 o
   5   14    0      59.51      49.04      18.46 <
   7   -6   -7     828.00     119.02     816.78 o
   8   11    3     455.88      71.82     370.43 o
   6   -9   -5    2191.04     246.31    1972.77 o
   3  -12   -9     841.22     118.10     890.53 o
   4   13   11     308.75     128.94     320.92 o
   4   15    6      67.59      55.29      79.67 <
   7    6   11      16.35     132.06      18.61 <
   2   -1  -15      38.20      57.31       0.05 <
   6    8   -8      56.94      33.61      12.57 <
   5   11   12     -18.37      56.75       0.87 <
   9    7   -1     153.92      53.82     176.40 o
   7    0  -10     975.12     133.35    1035.06 o
   7    5   11    1306.65     165.86    1315.99 o
   8   -2   -7     114.98      34.16     169.01 o
   8   -4   -5     247.96      55.29     289.63 o
   7   -7    0    2981.20     318.12    2890.81 o
   2  -13    1     293.14      58.04     318.72 o
   8    9   -3     165.31      55.65     302.73 o
   7   -2    8     268.16      74.02     223.83 o
   9    2   -4     207.92      60.80     194.38 o
   4  -12   -4     921.12     111.49     904.23 o
   3  -13   -3     -24.61     108.92       3.11 <
   3  -13   -5     526.22      90.18     452.82 o
   5   14    8      12.86      66.86      13.15 <
   4  -10    4     225.00      81.73     167.05 o
   8    6   -6    1682.44     199.65    1662.09 o
   6   10   -6    1555.89     184.96    1492.93 o
   6   -6    6      21.67      52.53      39.22 <
   7   -4    6     345.12      82.10     414.64 o
   3   -4   12     477.37      91.47     550.13 o
   5   -5    9    1010.94     144.00    1017.47 o
   8   11    2     -34.71      49.22       4.99 <
   1   14   -2     421.16      84.49     414.24 o
   7   -4   -9     125.82      42.98     119.07 o
   3    7   15     480.30     104.88     488.93 o
   2   12   -6     518.69     144.00     415.40 o
   1  -11  -13     641.57     102.49     583.37 o
   4  -12   -3     474.61      71.82     432.19 o
   7   -1  -10     223.90      49.78     148.64 o
   8    0    7     890.81     118.10     812.23 o
   6    3  -11     -26.82      49.22       0.20 <
   8   -4    2     333.37      59.14     332.28 o
   9    8    2     849.30      99.92     757.75 o
   3   15    1     708.61      96.80     782.25 o
   9    3   -4     208.10      58.41     216.66 o
   5   -6  -12     -16.35      37.47      35.18 <
   8   11    4      -9.18      40.78      25.61 <
   3  -11    4    1277.63     151.90    1314.71 o
   9    3    5     164.75      57.86     148.34 o
   2  -13   -9     632.20      95.88     610.24 o
   5   13   10    2200.22     247.04    2227.17 o
   0   11   -7     271.84      77.33     436.43 o
   5   -6    8     171.18      56.94     117.29 o
   0   15    4     154.29      92.20       2.66 <
   9   -1   -1      51.06      40.22      49.99 <
   1   -8   10       7.16      55.47       0.26 <
   0   15    5     560.20     111.49     630.65 o
   2   15    8      58.59      87.61      65.65 <
   7   -7   -5     122.33      78.80     160.98 <
   2   12   13    1321.16     269.26    1203.95 o
   7    1  -10     267.24     115.90     144.51 o
   2   -5   12     -38.94      82.29       2.50 <
   1  -12  -12     -55.29     112.41      37.89 <
   5   -2  -13     342.55      67.78     342.52 o
   6   13   -1     470.39      81.37     340.99 o
   6    2   12     945.55     121.04     986.38 o
   9   -1    0     182.94      48.86     229.39 o
   3  -10  -12     330.98      82.84     192.61 o
   7    1   10      18.92      49.22      10.80 <
   7   -6    3     300.12      87.80     325.13 o
   5   -1  -13     -19.65      76.78      37.14 <
   4   -2  -14      26.27      44.63      97.04 <
   1   12   13    1368.92     179.45    1328.01 o
   3    4  -13     166.78     336.67     200.77 <
   9    8    1     352.65      90.92     418.25 o
   9    8    3    1847.75     200.20    1597.88 o
   4  -12   -5     288.73      54.73     263.49 o
   1    0   15    1485.91     175.22    1462.16 o
   7    7   11    2204.44     264.31    2199.93 o
   2    1   15    1877.14     239.69    1753.13 o
   6    9   12      47.39      78.43      25.47 <
   5   11   -6     124.53      54.18     128.12 o
   4   -1   13     116.27      65.20      97.70 <
   2   13   12    1165.77     212.33    1222.16 o
   9    1   -4      24.06      36.92      17.85 <
   2   -6  -15     389.20      68.14     372.93 o
   3    3   15      74.39      37.29      59.80 <
   4   15    2      48.31     100.29     115.82 <
   6   -8   -8      -4.78      52.90       2.01 <
   4    9   14     140.14     173.02      94.09 <
   6   -2   10      94.04      50.51     140.57 <
   4    9   -9     509.51      83.75     498.65 o
   8   -3    4      55.47     120.67      65.64 <
   8    5    9      31.96      89.82       3.79 <
   4   -3  -14     566.63     133.90     612.67 o
   4   11   13     178.90      93.67      45.37 <
   1   -9    9     325.10     126.37     188.38 o
   2  -10    7     -65.39     127.65       3.45 <
   7    4   11     428.51      74.75     419.22 o
   3   -7  -14    2159.99     243.00    2142.50 o
   5   -1   12     241.16     100.47     284.33 o
   8    6    9     142.16      49.59     112.43 o
   2  -12  -11     702.55     106.90     671.59 o
   9   -1   -2    1156.96     136.10     971.84 o
   4   10   -8     198.73      61.16      57.18 o
   6   14    4     120.67     113.33     123.12 <
   1   12   -6       4.22      63.37      32.43 <
   1    3  -14    1770.98     211.96    1507.45 o
   1  -14    0    1990.65     251.82    1745.77 o
   5   -4   10     439.71     117.73     414.91 o
   5   -3  -13      10.29      38.20      11.73 <
   0   15    3     710.26     116.08     599.17 o
   1   -7   11     341.08     111.12     303.55 o
   4    5  -12     119.57      55.10      33.91 o
   3   15    8      -1.47      59.33      12.48 <
   4  -12   -2      64.29      55.65      43.15 <
   0   15    6     119.39      66.86     131.52 <
   7   11   -3     814.59     101.02     663.35 o
   3  -13   -2    1590.42     219.31    1567.10 o
   8   11    1     667.47      88.90     675.86 o
   1   13   12      -4.59      58.78       1.24 <
   1   15    1     -32.14      43.53      11.11 <
   3  -13   -6     856.83     130.41     739.02 o
   4  -11    2     261.37      70.53     232.41 o
   4   -1  -14      10.47      44.63       3.87 <
   1    9   15     -78.61     108.37      21.84 <
   9    1    4      80.82      40.22      39.52 o
   5    7  -10      94.96     156.31     106.58 <
   4   -7  -13    1256.69     149.51    1150.30 o
   7   12   -1      55.84      58.78      82.77 <
   9    4   -4      46.29      61.53      23.75 <
   6   14    3      55.84      37.65      63.10 <
   9    7    5     461.57      78.98     438.79 o
   3  -11  -11    1082.94     140.14     953.20 o
   8   -5   -2     209.57      55.65     242.21 o
   0    3  -14      30.67     147.12       1.61 <
   9   -1    1      89.82      60.43      71.11 <
   7   -2  -10       3.31      72.55      49.33 <
   8   10    7      33.06      48.31      18.12 <
   3   12   -6     164.75      57.49     104.30 o
   8    9    8     586.28      93.86     604.07 o
   6   14    5     121.04      42.61      68.25 o
   7   11    9      69.24      51.80      34.97 <
   8   11    5     180.00      47.20     163.06 o
   6   -9    0     193.59      42.06     181.59 o
   8    4    9     324.92      99.73     374.53 o
   6    7   -9     119.02      57.31      64.75 o
   5    0  -13      81.55      90.00     105.05 <
   4    3  -13      30.49      56.39      56.92 <
   4   15    7     -29.76      57.86       0.02 <
   3  -12    2      25.53      86.51       9.79 <
   8   -5   -1      81.18      39.49      92.57 o
   9    0    3      95.88      46.84     165.17 o
   6   12   10      21.67      50.51       4.77 <
   3   -9  -13     283.41      79.71     256.69 o
   2  -14   -4    1255.77     164.20    1177.98 o
   4  -11   -9     561.12     104.69     413.77 o
   8    1   -8     -16.71      61.71       0.18 <
   1   15    8      17.08      64.29      74.40 <
   9    8    0     108.92      69.80      64.05 <
   5   -7    7     -32.69     110.20       6.47 <
   5  -10   -8    1784.75     209.94    1645.87 o
   9    8    4      92.20      41.51     123.34 o
   7   -1    9     263.20      59.33     265.16 o
   5    1   13    2519.81     281.57    2347.88 o
   6   -9   -6      19.10      70.16      19.76 <
   7    2  -10     138.49     103.78      80.75 <
   5   13   -3      37.29      43.16      38.04 <
   4   -4  -14     126.73      60.98      75.41 o
   1   -8  -15    2860.34     337.04    2842.19 o
   4    8  -10     131.69      65.94      99.82 <
   8    7    9     783.55     105.61     748.73 o
   1  -13    3      80.27      43.35      48.39 <
   6   11   11      66.12      61.16      26.54 <
   8   -5   -3    1120.04     175.59    1201.92 o
   2  -14   -5    1666.65     213.24    1548.64 o
   7   -5    5     236.02      65.57     255.31 o
   6   11   -5     206.45      46.29     146.40 o
   1  -12    5     101.20      44.82     120.58 o
   8    0   -8    2995.71     334.28    2546.67 o
   3  -10    6     353.94      88.35     209.82 o
   6   -8    3     156.86      64.84     131.98 o
   4   -9    6      99.37     109.65     139.07 <
   6   -5  -11    1375.34     166.78    1125.89 o
   4  -12   -6       9.00      50.33       0.64 <
   1  -10  -14     752.14     114.61     814.71 o
   7   13    4    2190.30     236.20    2014.78 o
   1   11   14     220.59      92.02     153.94 o
   7   13    3      78.24      53.27      92.55 <
   0   14   10     467.08     109.10     446.66 o
   4   13   -4     335.20     142.35     279.59 o
   2    9   15      25.16      63.92      52.78 <
   1    5  -13      -3.31      41.14      15.42 <
   7   10   10      91.29      45.00     118.49 o
   9    2    5     310.77      59.33     349.94 o
   3    8   15     469.10     106.53     247.23 o
   4   -3   12      18.18      63.18      77.29 <
   9    0   -4     101.57      33.43     139.66 o
   7   -7    1     237.67      54.73     202.78 o
   3    2  -14     111.49      63.55      77.54 <
   2   11   14     193.96      96.06      77.12 o
   9    6   -3      -4.04     132.43       9.52 <
   2  -14   -3     761.14     124.71     615.36 o
   5   -9    4     188.82      71.63     221.12 o
   8    2   -8     271.65      70.35     214.95 o
   0   13   -4     498.49      76.59     521.21 o
   3   13   12     856.28     130.96     825.69 o
   3    6  -12     528.98      88.90     423.57 o
   7    8   11     616.22     113.88     725.09 o
   8   10   -2      35.27      64.65      18.34 <
   4   11   -7     135.92     100.84     136.28 <
   3   12   13     516.86     139.22     376.41 o
   2    0  -15      47.94      48.49      36.36 <
   8    1    8     432.92      80.27     473.67 o
   9    7   -2     150.61      57.12      37.90 o
   2   -9  -14      47.39      53.08      14.35 <
   1  -10    8      62.08      60.43      63.46 <
   9   -1   -3     364.96      99.37     401.63 o
   6   14    2     -13.41     117.37       0.96 <
   4   14   -2     751.41     104.51     868.96 o
   2   -2   14     138.12     102.12      70.51 <
   8    5   -7     -45.73      57.67       0.39 <
   9    5    6      15.43      44.82       7.71 <
   4   14   10    1706.51     218.20    1700.87 o
   0    9   15     195.61     165.31     161.66 <
   4    1   14      23.51      60.98      43.80 <
   7    3   11    1027.28     126.92    1096.70 o
   8   -5    0      99.37      33.06     141.76 o
   0   15    2     579.86      86.14     640.80 o
   5   -4  -13     238.96      72.73     270.93 o
   5  -11   -4       1.47      39.49      32.81 <
   5  -11   -3     636.98      92.75     609.76 o
   6   14    6      30.86     122.88      54.57 <
   2   15    0      85.96      52.90      36.17 <
   7    5   -9     819.92     144.18     653.65 o
   6   -1  -12     315.55      58.96     307.83 o
   1  -13  -11    1440.73     180.73    1112.87 o
   7   13    5     281.02      86.14     332.36 o
   0   15    7    2225.01     275.14    1996.80 o
   2    3  -14     749.94      97.35     763.81 o
   2  -12    4     155.94      49.41     218.41 o
   5   10   13      57.31      74.02      36.57 <
   4    0  -14     275.33      61.35     278.19 o
   7   -7   -6     282.67      55.47     326.85 o
   6   -7    5     109.65      67.41     118.93 <
   2  -14   -6    1016.45     144.18     999.28 o
   9    4    6      85.04      66.49      79.88 <
   4   15    1      31.59      88.35      42.05 <
   7   13    2    1166.32     158.33     965.33 o
   4  -12   -1    2592.91     317.20    2332.16 o
   0   12   13      75.67      61.71     102.39 <
   9    6    6    2985.05     322.53    2708.21 o
   7   12    8    1233.18     150.24    1463.16 o
   5   -8  -11     509.33      81.55     462.11 o
   8   -3   -7     417.12      65.39     376.01 o
   0    1  -15      98.82      56.57      37.90 <
   3    2   15     365.51      57.31     320.07 o
   2   14   11     157.41      94.41      74.33 <
   5    6   14      79.35      59.33      26.50 <
   1   -6   12     199.65     117.55     129.53 <
   8   -1   -8       6.06      52.90      32.46 <
   8   -4   -6     -20.57      56.57       9.53 <
   9   -1    2      98.08      61.71      94.35 <
   0    5  -13     129.31      40.22     118.74 o
   1  -14   -9     233.26      70.71     241.39 o
   8   11    0     916.90     110.75     950.58 o
   8   -5   -4    1088.26     141.61     932.52 o
   7    9   -6     470.20      77.14     375.61 o
   5    5   14    1414.10     183.67    1403.05 o
   0    4   16     213.61      59.33     153.44 o
   3  -13   -7      66.67      88.71      63.85 <
   8    3    9     288.55      61.53     290.69 o
   6   -2  -12     -12.49      93.12       6.80 <
   3  -13   -1     465.43      72.55     466.07 o
   6    0  -12     -10.29      36.18      26.89 <
   5   -3   11     -54.18      43.16       6.65 <
   1    1  -15     883.83     112.96    1064.35 o
   3   15    0     -58.59     117.37       5.90 <
   5   14   -1      11.94      62.08      28.82 <
   9    5   -4     970.71     177.24     737.35 o
   5  -10    2    1218.30     158.88    1152.56 o
   2    5  -13     159.98      48.86     124.54 o
   8   -4    3      20.02      45.73      47.96 <
   1    5   16     291.31      59.33     279.59 o
   0    5   16       7.53      59.69      10.01 <
   7    8   -7     -42.43      40.78       1.15 <
   5   -9  -10     -10.65      52.53       9.64 <
   5    1  -13      38.94     101.02      83.22 <
   3   -3  -15      26.63      53.82       6.98 <
   3   -1   14     -24.98      91.84      10.29 <
   2   -7  -15       1.84      47.02      19.11 <
   5   12   -5     700.16     165.12     534.82 o
   5  -11   -5     664.35      90.55     738.13 o
   5  -11   -2     207.73      52.53     250.68 o
   8   11    6     -23.88      38.57       2.84 <
   7   -3  -10      53.27     102.67      50.33 <
   1    4   16     294.24     107.82     331.25 o
   6   13    9      97.16      53.08     113.88 <
   2   15    9     370.28      80.63     499.42 o
   8    8    9      49.78      49.96       2.65 <
   5    4  -12     367.90     154.65     418.22 o
   5   15    4    1235.75     162.18    1017.23 o
   5   14    9      42.98      75.12      14.42 <
   0   14   -2     994.96     132.24     966.33 o
   2  -14   -2     255.67      65.57     267.40 o
   4   -5  -14     122.14      42.61      70.59 o
   9    2   -5     122.14     118.10      68.98 <
   9    8   -1    1511.08     183.67    1283.59 o
   9    8    5     453.67      71.08     480.81 o
   8    3   -8     542.57     124.16     354.03 o
   3   -2  -15      14.88      72.55       2.20 <
   5   15    5     313.53      68.51     313.03 o
   5    7   14     155.57     216.92     107.98 <
   2    9  -10     260.26     175.41     184.62 <
   6   -1   11     578.39      91.65     622.86 o
   6    1   12      79.16      60.61      26.48 <
   6    4  -11       7.35      24.06      17.55 <
   3   -4  -15     243.37      58.96     267.33 o
   1    9  -10     856.65     150.61     775.57 o
   0   13   12    1190.20     157.59    1093.02 o
   1   -3   14     535.04     102.31     563.09 o
   0    3   16    1877.32     218.75    1921.74 o
   2   -4   13     547.16      99.55     461.62 o
   2   14   -3     623.75     101.02     707.76 o
   8    8   -5      69.80      51.98      97.24 <
   3   -3   13      36.00      59.88       4.71 <
   0   12   -6      42.24      93.31      84.83 <
   6    6   13     168.06      70.53     141.09 o
   4    7  -11      20.57      46.84       9.73 <
   1   14   11    1118.94     174.31    1074.18 o
   4   -9  -12     136.29     132.61     190.82 <
   0   11   14     102.67     256.04     136.30 <
   7   -6   -8    1030.96     190.65     973.62 o
   7    3  -10     207.18      80.27     214.12 o
   1    6   16    1544.87     195.24    1461.56 o
   4   15    8     628.71     113.51     440.68 o
   2   10   -9     126.37      52.35     195.47 o
   7   10   -5     189.18      83.20     252.96 o
   9    1   -5    1293.43     153.00    1097.21 o
   6   10   12    1472.14     198.18    1597.29 o
   9    3    6      40.41      51.06      55.20 <
   9    3   -5     111.49      76.59      60.13 <
   7   -5   -9     289.65      57.86     186.74 o
   6    5   13     278.08      74.75     251.88 o
   4  -12   -7     767.94     122.33     879.61 o
   9    9    2    1418.51     346.04    1316.29 o
   5   15    3     230.69      64.65     177.50 o
   5    4   14     147.12      68.51     127.51 o
   4  -10  -11     170.26      60.43     153.36 o
   6   -9    1     772.16     107.82     713.15 o
   2  -13    2     154.29      49.22      75.01 o
   7   13    6     173.02      52.90     151.39 o
   3   14   11     987.24     143.26     890.37 o
   9   -2   -1      10.84      55.10       1.14 <
   1   15    0     723.12     100.84     579.04 o
   6   14    1    1401.43     192.86    1252.55 o
   5   -8    6     817.34     122.88     771.75 o
   9    7    6     -10.84      40.22      11.08 <
   1   10   -9     236.94     176.33     320.49 <
   3  -12  -10     -75.67      71.27      14.00 <
   2  -11    6     252.37     112.59     295.09 o
   0    6   16     793.65     110.39     759.15 o
   9    9    3     -60.80      33.43      20.19 <
   2    0   15       8.27      40.96      37.95 <
   6    6  -10     182.94      83.39      70.25 o
   4   10   14    2203.34     267.80    2057.17 o
   3   15    9       4.04     111.49       6.46 <
   5    6  -11     -14.14      46.65      15.66 <
   8   -2    6     412.35      71.08     399.77 o
   2   13   -5      83.20      47.75     102.10 <
   6   -3  -12    2107.46     291.31    1948.48 o
   6   13   -2     102.86      56.02      78.77 <
   6    1  -12     812.20     103.59     792.62 o
   8   -5    1     268.16      61.35     190.65 o
   3   11   14     -95.33      88.71      36.15 <
   7   13    1       6.80      50.51      70.89 <
   8    9   -4     -13.04      62.63       5.89 <
   8    7   -6     113.88      54.18     176.60 o
   1    3   16     118.84      61.90      81.93 <
   9   -1   -4     107.27      45.73      49.69 o
   6   -9   -7    1530.73     242.63    1518.93 o
   2  -14   -7     405.73      82.10     467.47 o
   1    8  -11      61.16      74.75      19.14 <
   6    7   13     263.94      72.73     329.05 o
   2  -13  -10      -3.67      99.00       5.76 <
   5   -7  -12     122.33      56.75     121.35 o
   9   -2    0      13.22      42.80       4.02 <
   6   -7  -10      20.76      40.96      17.00 <
   9   -2   -2     165.31      49.22     120.81 o
   7    0   10      57.12      59.69      16.77 <
   9    0    4     364.59      70.71     335.71 o
   3   14   -3     149.88      63.92      81.24 o
   6   14    7     219.49      80.27     169.59 o
   1  -14    1      87.43     118.65     124.63 <
   9    9    1      -8.45      29.20      28.80 <
   7    7   -8    1899.73     251.08    1417.12 o
   5   15    6     782.81     187.90     689.59 o
   8   -1    7     614.20      97.53     673.54 o
   4   12   -6     180.73     152.08      82.06 <
   7    9   11      49.22      54.55     109.38 <
   9    1    5      14.14      47.75      19.42 <
   2    8  -11     506.94      81.18     423.39 o
   1   15    9     238.77      97.53     194.54 o
   3   -7   10     110.57      90.92       5.04 <
   1   -1   15       2.76      50.33       0.22 <
   7   -6    4      56.20      77.51      13.00 <
   0   15    1    1696.22     237.49    1667.18 o
   1   -4  -16      46.84      47.02      44.75 <
   6   12   -4      22.04      42.24      16.48 <
   3   -1  -15      82.10      58.59     101.13 <
   3   -8  -14      28.10      55.10      67.74 <
   5  -11   -1     189.55      49.04     235.35 o
   3    9   15    1099.65     165.49     903.42 o
   7   12   -2      23.69      40.96      10.30 <
   4    6   15      43.16     122.14     131.95 <
   8   -2   -8       0.00      18.37       1.79 <
   4    5   15     168.24     153.73     211.15 <
   5  -11   -6      89.08      45.00      92.48 <
   5   -5  -13    1206.55     153.00    1216.36 o
   1  -11    7    1194.24     148.41    1362.12 o
   0   15    8    1286.63     168.43    1288.46 o
   3   -5  -15    1221.79     145.10    1117.21 o
   8   10    8      10.47      60.80       9.78 <
   7   -7    2     372.31      69.80     365.39 o
   6    4   13    1361.57     176.51    1403.43 o
   4    1  -14    1549.28     228.49    1355.70 o
   7    2   11     299.02      58.04     316.30 o
   8   -5   -5     342.18      67.22     259.81 o
   3   -8    9    1263.85     243.92    1194.93 o
   8   -3    5     281.75      65.94     278.79 o
   9    9    4      20.20      36.55      28.50 <
   6   -8   -9      84.12      53.63      50.44 <
   1   14   -3     463.22      78.24     525.09 o
   1   -3  -16     375.98      68.69     431.07 o
   5   12   12     369.00      79.71     228.19 o
   3   13   -5     118.29     100.84     129.02 <
   9    0   -5     156.86      41.33     145.69 o
   2   11   -8     106.53      46.65     119.72 o
   5    8   14     116.63      69.06      64.17 <
   1   -5  -16     374.14      89.08     369.44 o
   9    4   -5      79.35      59.51      79.76 <
   0    2   16     140.14      76.04     155.92 <
   4  -12    0     430.35      67.78     516.90 o
   2    5   16      99.92      51.80     140.31 <
   5   15    2     247.04      86.51     173.00 o
   1   13   -5      29.57      93.31       7.42 <
   2    1  -15      36.37      75.86      14.10 <
   9   -1    3       8.08      58.78      15.65 <
   9    7   -3     157.78      81.37      89.34 <
   1    7   16     -17.82      55.10       1.18 <
   1   10   15     369.00      83.39     243.75 o
   5   13   11     478.65     150.24     466.65 o
   8    2    9    1442.38     171.00    1318.94 o
   4   -6   10    1422.55     200.94    1264.05 o
   6   -5    8     879.24     124.90     946.08 o
   3   -6   11    2693.38     453.86    2207.43 o
   4   -7    9     122.33      69.24      10.61 <
   9   -2    1      56.57      45.00      73.64 <
   8   11   -1    1496.57     192.86    1180.91 o
   2  -14   -1      44.27      59.88       9.29 <
   9   -2   -3      21.86      61.90      21.29 <
   7   -8   -3     284.51      62.08     175.72 o
   6   -4    9     472.41      80.27     447.39 o
   2    6   16     211.22      70.71     154.34 o
   3   10   -9     420.98      84.67     353.24 o
   4   15    0     276.24      60.06     320.96 o
   4    7   15     266.88      95.14     360.58 o
   5  -10   -9     123.24      72.73      72.11 <
   4  -11    3    1005.43     243.37    1123.36 o
   3  -13   -8     955.65     137.39     741.26 o
   4    4   15     227.20      96.43     156.65 o
   3    9  -10     148.22      92.20     131.34 <
   5    0   13     125.45     138.86      83.23 <
   3  -13    0    1775.75     207.37    1684.92 o
   4   13   12     273.67      99.00     190.03 o
   4   -8  -13     810.55     104.51     762.43 o
   5    3   14    1428.98     232.71    1376.19 o
   7   -7   -7      78.06     110.57      93.51 <
   7   -8   -2     881.08     106.53     889.09 o
   1   11   -8     184.78      59.33     251.37 o
   1   -9  -15     147.86      87.06     136.43 <
   2    4   16     210.67     108.37     246.26 <
   1  -15   -5     898.53     169.35     890.09 o
   9    6   -4     373.41      92.39     300.49 o
   8    4   -8     114.80      63.00     145.60 <
   1  -15   -4      18.92      53.08       5.89 <
   6   -6  -11      54.37      58.59      19.26 <
   0    9  -10     132.06      73.65     123.26 <
   4  -10    5     615.12     130.04     700.44 o
   5    2  -13     420.06     191.20     467.17 o
   6    8   13    2307.12     271.84    2326.53 o
   2   10   15     527.14      97.53     566.13 o
   9    9    0     163.47      75.12      68.97 o
   3    1   15      -1.84      59.88      18.10 <
   1   -5   13     145.47      66.31     174.45 o
   0    7   16    3211.71     375.98    3220.23 o
   7   11   -4     192.86     106.53      41.29 <
   7   -3    8     696.30     101.75     582.20 o
   4    4  -13     -41.69     530.45       6.36 <
   9    2    6     732.12     101.02     710.01 o
   4   -2   13     892.10     152.26     722.11 o
   8    6   -7     632.20     111.86     540.26 o
   8    9    9      32.33      65.57       0.60 <
   8   11    7    1038.67     123.06     788.37 o
   8   10   -3     839.39     156.12     510.32 o
   8    0    8     837.37     112.41     962.75 o
   4   12   13     280.29      81.92     303.82 o
   7   -4  -10     738.00     100.65     610.05 o
   7   -4    7    1035.18     135.00    1045.60 o
   9    8   -2      40.41      64.10       0.34 <
   3  -12    3     188.08      82.10     184.78 o
   3  -11    5     -24.24      46.47      26.65 <
   8   12    3     790.53     104.14     679.09 o
   2  -11  -13     786.49     139.96     749.51 o
   4  -11  -10     731.57     120.49     615.20 o
   7   -8   -4    1253.75     162.73    1201.84 o
   0    8  -11    1822.04     228.12    1786.80 o
   2   -8   10    1071.92     221.88    1129.02 o
   4   -6  -14      62.45      54.18       2.06 <
   1    2   16     382.77      74.39     349.23 o
   3    5  -13     172.65     173.39     151.22 <
   1    7  -12     933.79     139.78     821.91 o
   2   15   -1    1087.90     140.69    1062.75 o
   9    8    6     133.90      45.55     107.08 o
   5   15    7      45.55      60.06      50.87 <
   7   13    7     117.18      53.08     108.97 o
   5   -2   12     145.29      69.98     151.52 o
   7   11   10      64.47      57.49      36.57 <
   6   -4  -12    1280.20     156.12    1200.28 o
   1   -2  -16     238.04     106.16     209.35 o
   3    3  -14     646.90     102.49     571.77 o
   8   12    4     428.51      65.57     494.17 o
   4    0   14     830.39     142.35     761.37 o
   6    2  -12      63.73      40.59      26.82 <
   9    5    7     189.55      53.45     136.37 o
   6   -6    7     147.31      70.71     113.20 o
   0   10   -9      82.29      62.45      68.68 <
   3   -9    8     537.61     132.43     512.17 o
   1  -15   -6      27.37      60.98     110.34 <
   6   -8    4     289.47     185.88     234.24 <
   1   -6  -16    1267.16     164.20    1095.00 o
   1  -15   -3      -3.12      56.57      23.50 <
   4   -5   11      68.33     164.94      60.55 <
   7   13    0      35.27      37.29      49.23 <
   2   -7   11      49.59      70.16      36.52 <
   2   16    5     375.98      83.75     512.53 o
   3   11   -8     187.71      61.71     196.08 o
   8   -4   -7      95.51      55.84      42.53 <
   7   -8   -1     308.02      55.10     366.86 o
   4   -8    8     292.41      65.20     418.20 o
   9    6    7     758.94     108.92     719.04 o
   1    4  -14      53.45      45.92      15.99 <
   6   14    0     240.61      73.84     311.97 o
   3   15   -1     489.12     105.80     475.28 o
   2  -12  -12    1386.55     170.82    1276.41 o
   8   12    2     977.14     126.73     900.39 o
   0   14   11     -76.22      95.69      33.72 <
   2    7  -12     220.77      74.94     209.57 o
   9    9    5      25.53      38.57       0.02 <
   2   16    4     347.51      82.47     401.11 o
   5   10   -8      41.51      51.06      35.84 <
   2   -8  -15     633.86     132.43     606.05 o
   7   12    9      36.73      43.16       3.38 <
   4  -12   -8     256.04      68.88     252.93 o
   3    0  -15     -45.92     251.63      33.61 <
   2    7   16     920.94     216.37     989.46 o
   8   -5    2      63.92      45.73     108.69 <
   7    4  -10     159.80      71.08     119.41 o
   6   -3   10     249.61      68.51     293.54 o
   8    6   10       9.92      53.63      46.02 <
   2   -9    9     607.22     146.20     459.83 o
   6    9   -8     487.10      73.29     504.10 o
   2  -14   -8      87.24     119.75       6.64 <
   6    3   13      78.98      91.84     175.70 <
   5    9   -9      18.55     158.88      16.20 <
   3    8  -11     292.77     438.43     333.56 <
   6   12   11     153.73      52.35     141.82 o
   5   11   13    2625.42     369.92    2707.51 o
   1  -14  -10    1514.75     229.04    1578.83 o
   6   10   -7     290.02      48.67     305.65 o
   0   10   15     153.00      72.18     168.11 o
   8    5   10     802.10     155.20     651.05 o
   3   16    5     285.24      78.43     329.87 o
   8   -4    4     250.53      62.63     218.48 o
   4    6  -12     177.61     267.80      92.90 <
   9    4    7     700.53      96.06     634.92 o
   5  -11    0     144.18      65.75     155.96 o
   2    3   16     354.67      66.31     306.03 o
   7    6   -9       6.61      65.75      18.81 <
   1  -12  -13    1925.81     241.71    1659.28 o
   4   15    9     155.75      64.47     179.89 o
   5   13   -4     445.04     109.47     389.85 o
   7   -2    9     152.08     144.18     106.32 <
   3   -6  -15      51.06      79.53      99.52 <
   5  -11   -7      90.18      89.82     152.84 <
   3   16    4    1644.79     209.75    1301.29 o
   5   14   -2      73.65      51.98       1.87 <
   2   13   13      87.80      70.71     106.69 <
   4   14   -3     325.47      77.88     184.89 o
   9   -1   -5      54.73     139.78      24.75 <
   6  -10   -3      85.78      47.20      90.23 <
   4    8   15    4632.42     524.94    4278.24 o
   2   15   10      59.88      96.06     189.06 <
   6   14    8     -26.45      51.43       1.86 <
   2   16    6     426.12     105.06     319.65 o
   1  -13    4    1435.96     176.14    1441.59 o
   7   -5    6     660.30     103.04     637.00 o
   9    5   -5     341.45      72.37     236.05 o
   4   14   11     -23.14      85.04       4.38 <
   6   -9    2    1009.47     131.51     953.33 o
   0    4  -14     642.67      91.10     710.30 o
   8   12    5     266.69      55.84     171.03 o
   3  -11  -12     312.24      71.27     291.91 o
   7    6   12     270.00      93.86     166.41 o
   4    3   15      65.39      94.41      60.50 <
   5   15    1    1515.85     193.04    1236.11 o
   1    2  -15     184.04      94.22     158.89 <
   6  -10   -4    1716.06     210.12    1832.49 o
   3   -5   12     -11.76     134.26       5.72 <
   5  -10    3     335.94      68.33     347.65 o
   9   -2    2     262.29      87.06     194.06 o
   0    2  -15    1251.36     184.96    1006.90 o
   3  -10  -13      30.31      72.37      23.76 <
   9   -2   -4     311.33      56.20     308.90 o
   7    0  -11     772.90      98.82     778.26 o
   8    7   10     293.69      75.12     284.15 o
   7   -8   -5     118.29      77.88     110.28 <
   2  -10  -14    1636.16     195.06    1586.59 o
   8   -3   -8     198.92      70.71     135.81 o
   0    1   16      99.92      59.69      95.25 <
   5    9   14     620.26     168.98     532.47 o
   2   12   -7      12.86      62.27      23.13 <
   7   -1  -11       7.35      42.98       4.29 <
   5   14   10      92.75      81.18      54.21 <
   7    5   12      79.53      96.80     206.46 <
   2   16    3     199.10      84.31     274.41 o
   3   16    6     707.51     115.35     829.14 o
   0   15    0     984.85     155.20    1026.56 o
   1   13   13     453.86     128.20     526.52 o
   1    8   16     378.55      84.31     313.21 o
   5   -9    5      70.53      65.75      15.95 <
   0    7  -12     244.65      70.90     176.80 o
   9    7    7       1.84      48.31       6.33 <
   8   -5   -6     248.88      75.67     219.14 o
   6   -9   -8     631.28      87.98     599.88 o
   6    0   12     905.88     128.20     858.64 o
   1  -11  -14     652.96     126.37     600.27 o
   6  -10   -2     112.22      41.69      88.30 o
   5   11   -7    1482.24     178.16    1313.74 o
   9    2   -6     111.67      55.29     121.05 o
   8   -6   -2      31.78      45.37      70.10 <
   1   15   -1      29.76      60.98      78.27 <
   6   13   10    2206.10     256.04    2308.10 o
   6    8   -9     209.75      47.02     296.21 o
   2   12   14      29.94      92.75      36.47 <
   7   10   11      63.92      66.12      61.31 <
   7    7   12     639.55     117.37     481.19 o
   8    0   -9     409.04      76.22     401.88 o
   8    1   -9     100.65     134.82     164.47 <
   8    4   10      29.57      54.00      62.47 <
   3   16    3      20.94      52.53      35.02 <
   0   15    9    1806.42     243.73    1688.50 o
   8   12    1      66.49      38.39       4.28 <
   9    1   -6     146.94      58.04      71.38 o
   1   12   14      66.67     122.14      82.00 <
   6    5  -11     212.14     106.53     192.19 <
   1  -15   -7    1213.89     182.94    1141.93 o
   9    9   -1     276.80      77.88     164.77 o
   2    4  -14     252.37      53.27     341.87 o
   1  -15   -2     407.39     231.24     420.48 <
   6   11   12     199.10     157.04     212.37 <
   8   -6   -3      17.27      35.27      56.77 <
   5   -6  -13     100.10      64.84     114.44 <
   5    8  -10      10.10      89.63      33.18 <
   3   15   10     291.67      74.57     250.08 o
   4    2  -14      29.94      68.69       1.62 <
   4   13   -5      61.71     152.82      83.99 <
   6    9   13      49.78     107.82       2.17 <
   2   -3   14     266.14      97.16     231.15 o
   9    0    5     232.35      66.31     334.46 o
   5   -6    9    2468.57     280.10    2342.04 o
   7    1  -11     489.12     155.20     458.83 o
   6   11   -6      65.94      45.37      69.69 <
   2   -6   12    -112.78     149.69      17.24 <
   7   -8    0     285.98     112.59     413.80 o
   5    5  -12      85.22     189.55     118.99 <
   1   16    5     158.51      93.31      58.75 <
   8   -6   -1    2339.63     252.00    2312.15 o
   6  -10   -5      -0.18      25.16       2.61 <
   1  -13  -12     144.00      66.49     170.09 o
   5    2   14      47.39      43.16       0.46 <
   3   10   15     -14.33      90.00     177.14 <
   2  -14    0    3363.79     380.57    3093.35 o
   7    1   11     255.49      71.82     376.49 o
   1   -1  -16      63.37      52.71     103.71 <
   0   11   -8      65.20      61.35     115.05 <
   4  -12    1     504.00     168.61     566.93 o
   0   13   -5     848.57     121.78     679.53 o
   1   16    4    1298.20     274.77    1203.85 o
   1   12   -7     305.63      99.55     435.09 o
   0   14   -3     266.69      67.96     249.31 o
   9    3   -6     893.20     119.75     652.45 o
   9    3    7      97.35      48.67      47.28 <
   1   15   10     321.24     146.20     195.22 o
   3   -2   14      11.76      64.65      11.88 <
   2   14   12    3265.71     422.08    3327.66 o
   5   -5   10     177.43     130.22     203.56 <
   2   -4  -16     180.73      57.86     265.31 o
   9   -1    4     954.73     117.55    1040.22 o
   4   11   14     100.84      63.73      35.17 <
   7   -2  -11     785.02     104.33     636.46 o
   2   -1   15     312.24     107.45     337.28 o
   2   16    7     276.98     102.12     380.55 o
   9   10    3      93.86      39.31     126.25 o
   2   -3  -16     -40.04      44.08       1.64 <
   6   -7    6     597.30     116.63     624.12 o
   0    8   16     353.39      83.94     197.56 o
   8    1    9     505.10      95.14     427.10 o
   9   10    2     882.55     296.82    1055.15 o
   2  -10    8     939.12     181.47     929.55 o
   1   -7  -16     220.59      73.47     171.42 o
   1  -12    6      70.53      55.47      98.95 <
   7   -6   -9     470.02     131.33     417.53 o
   7   -7    3      36.00      70.35      13.38 <
   9   -3   -1      17.27     147.86      27.37 <
   8    2   -9    1365.06     173.75    1006.99 o
   5   15    8     272.75      91.29     282.34 o
   3   13   13     -68.14      63.00       0.08 <
   7    4   12      11.76      49.78      44.99 <
   2  -12    5    1533.30     179.45    1431.17 o
   8   -1   -9      68.14      36.00      43.71 <
   1    1   16     212.14      54.00     193.88 o
   3   12   -7     149.69     127.84     120.99 <
   9    1    6     -29.20      49.22       0.20 <
   6   13   -3     294.24      66.31     222.24 o
   8    5   -8      26.63      87.43      37.00 <
   9   -3   -2     287.63      73.29     208.89 o
   4   -4   12     -19.29     105.61      37.76 <
   1  -14    2     328.96      97.71     269.28 o
   2    8   16     119.20      73.65      76.20 <
   1   16    6     898.53     131.51     697.55 o
   4   -9    7    3802.22     420.43    3669.65 o
   2  -13    3     140.33      58.04     175.13 o
   8   11   -2     -44.08      71.82      16.04 <
   5   -9  -11     399.86      80.82     360.60 o
   9    0   -6      20.76      88.90      46.78 <
   5   -7    8     172.29      99.55     130.34 <
   3  -13    1     580.41     103.96     606.29 o
   8   12    6     127.10      42.43     132.60 o
   3  -13   -9      86.51      86.88     139.29 <
   3   16    7      16.35      84.86      24.71 <
   6  -10   -1     -35.27      48.12       2.46 <
   8    8   10     344.02      73.84     388.80 o
   3  -10    7      13.59      47.02       0.84 <
   8   -6   -4      96.06      57.49      89.65 <
   1    6  -13    1108.65     159.06    1016.05 o
   7   12   -3     183.12      62.45     238.70 o
   2    2   16      63.73      46.65      19.06 <
   9    9    6     -20.20      47.75       8.01 <
   6   -5  -12      11.02      60.80      23.05 <
   4   15   -1    1051.34     137.02    1067.53 o
   7   13    8      36.00      45.37      59.73 <
   6   -2   11    1104.43     148.96    1216.65 o
   9   -3    0     186.80     159.43     218.51 <
   3  -12  -11     848.94     129.86     977.02 o
   2   16    2      42.61      76.04      76.06 <
   9   10    4      22.22      40.41      12.51 <
   7   -1   10    2110.40     239.69    1800.98 o
   2   -5  -16      83.20      47.75      44.75 <
   6    3  -12     397.65      90.55     450.06 o
   5    3  -13      20.94     198.18      65.18 <
   7    8   12     175.78      91.47     180.77 <
   9    7   -4     -12.86      65.75       0.90 <
   3    7  -12      30.67     135.92      32.87 <
   1   14   12     126.18      98.08     111.19 <
   2  -13  -11    1029.85     218.57    1079.52 o
   2    2  -15    1438.16     172.84    1412.88 o
   3    5   16     505.10      97.53     374.54 o
   1   16    3     191.02      56.02     202.51 o
   4   16    5      95.14      87.80      91.20 <
   4   10   -9     178.71      89.27      92.21 o
   8    8   -6     130.04      53.27     130.32 o
   8   10    9     150.43      65.02     128.96 o
   8   11    8      42.06      41.33      43.49 <
   3    6   16    1341.92     192.67    1233.90 o
   8    9   -5      95.51      48.67      35.61 <
   4   16    4     382.41     128.75     275.00 o
   2   14   -4     281.94      65.20     204.02 o
   9   10    1     100.84     121.96      97.12 <
   9    8   -3     609.79      93.49     456.21 o
   5   -8  -12     167.33     211.22     205.36 <
   2   -2  -16      66.67      46.47     107.19 <
   6    2   13     472.22     120.49     403.25 o
   3   16    2     400.04      73.10     300.33 o
   8   -6    0     -33.98      47.75      23.17 <
   1   -2   15    1428.61     189.18    1472.80 o
   7   -7   -8      64.65      64.29      97.21 <
   9    8    7      25.53      45.92      42.28 <
   3   -9  -14     648.55      99.00     523.46 o
   3    1  -15      65.39      64.84      62.85 <
   7   -6    5    1817.08     211.77    1817.09 o
   4   -7  -14     471.67      83.94     528.33 o
   7   -8   -6    2385.91     289.65    2420.89 o
   7   13   -1      97.71      49.04      57.88 <
   4    9   15     322.35      81.37     316.87 o
   7    9   -7     182.20      49.59     261.25 o
   3   14   12       7.16      61.71       5.45 <
   8    3   10     -47.20     169.90      24.56 <
   9   -3   -3     246.86      59.88     215.08 o
   3    0   15     375.79     163.29     603.37 o
   3   12   14     141.61     147.31      97.81 <
   7   -5  -10      49.41      59.33      64.29 <
   4    9  -10     821.57     226.47     708.39 o
   7    2  -11      99.18      83.39      17.34 <
   8   -2    7     302.69     105.80     272.17 o
   4    2   15     776.94     123.06     824.95 o
   5   -2  -14     411.98      73.65     557.55 o
   1   -9   10     160.90      82.84       7.51 <
   9    4   -6     386.63      75.49     237.28 o
   5   12   -6      27.73      57.12      61.01 <
   6    7  -10     398.75      72.92     385.28 o
   5   -4   11      59.88      77.51       6.97 <
   6   14   -1     517.59     126.55     351.92 o
   2    6  -13     104.88      45.00      96.02 o
   1   -4   14     671.69     143.45     619.54 o
   8   -5    3     444.49      90.00     405.36 o
   1   -8   11      39.31     168.24      16.65 <
   7   14    4      -3.67      40.59       0.97 <
   2  -14   -9     445.59     102.67     339.29 o
   8   12    0     809.08     148.22     838.06 o
   9   -2    3     246.31      61.16     314.11 o
   6  -10   -6      78.61      43.90      95.19 <
   3   -7  -15     679.77      95.14     666.00 o
   7   10   -6     -29.20      60.24      36.55 <
   5  -11    1     137.94      50.51      79.77 o
   5  -11   -8     179.08      67.41     207.52 o
   4   16    6    2435.14     292.41    2052.54 o
   3    4   16     733.41     108.92     630.17 o
   9   -2   -5      27.92     103.04      53.17 <
   3   14   -4      29.94      50.33      41.64 <
   8   -3    6      59.14      63.18      52.85 <
   4   11   -8     132.80      59.51      89.50 o
   6   15    4     106.53      69.80      30.18 <
   0   13   13      30.49      60.61       6.34 <
   5   15    0     100.84     116.27      87.10 <
   9    6   -5     154.84      70.90     167.65 o
   4  -10  -12     900.37     129.12     946.44 o
   1   16    7     437.14      92.94     361.94 o
   4   16    3     736.90     103.04     722.39 o
   1  -15   -8     178.53      72.73     153.04 o
   0   12   14     594.55     122.51     624.00 o
   5   -1  -14      27.55      51.61       2.09 <
   6   -8  -10      -6.80      44.82       0.59 <
   7   -3  -11     237.12      61.35     230.46 o
   3    7   16     457.16     112.04     431.10 o
   4  -12   -9     426.49      84.67     487.73 o
   1  -15   -1     281.57      65.57     213.24 o
   5   -3  -14     389.39      81.92     526.46 o
   7   14    3    1225.47     162.37    1081.16 o
   5  -10  -10     814.96     115.53     757.58 o
   8    3   -9     129.49      58.41      99.75 o
   1   11   15     283.77      80.63     221.31 o
   0    6  -13     137.39      65.57     118.00 o
   6   15    5     -62.08      48.31       3.77 <
   7    8   -8     186.98      56.02     318.12 o
   3   -4   13     -17.82      94.59       1.85 <
   5    7  -11      93.49     198.92     103.04 <
   8   -2   -9     237.31      47.94     233.70 o
   8    7   -7     123.24      49.04      83.41 o
   1  -10  -15     717.43     135.00     860.73 o
   6   -7  -11     -35.27      60.80      73.54 <
   7   14    5     630.73      83.02     610.87 o
   2   11   15    1039.41     152.45     868.43 o
   5   -1   13      86.51     102.67       4.84 <
   9   -3    1    1007.08     128.39     965.25 o
   7    5  -10      43.53     208.47      14.41 <
   6   12   -5    2182.77     260.63    2079.97 o
   8   10   -4     -22.22      56.94      31.11 <
   2   15   -2      53.45      58.59      84.94 <
   7    3   12    2350.10     273.31    2263.06 o
   4  -13   -4     -54.73      61.16      58.30 <
   7   -8    1      17.63      45.92      49.32 <
   8   -1    8     175.96     198.00      82.59 <
   6   14    9     258.43      89.08     319.07 o
   9   10    5     380.20      61.35     376.24 o
   9    2    7     166.96      59.33     167.02 o
   5   10   14      60.80      64.47      96.93 <
   2   16    8     186.61      67.96     208.74 o
   6   15    3      62.82      69.98       2.57 <
   0    0   16      40.59      79.16      52.32 <
   4   -3  -15      35.08      54.55      21.58 <
  10    4    1      28.84      43.53       4.07 <
   1    9   16      21.86      97.90     133.36 <
   9    9   -2      14.51      63.00      65.74 <
   9   -1   -6    1040.69     202.96    1066.06 o
   1   14   -4     949.41     154.29    1034.20 o
   4   -2  -15    1087.53     137.20    1003.62 o
   3  -14   -4      42.43      63.00     110.49 <
   4  -11    4     925.71     258.98     985.96 o
   2   -6  -16     477.18     179.26     397.39 o
   8   -6   -5    2161.65     292.41    2018.04 o
   1  -10    9      -7.16      65.75      36.82 <
   5   -8    7     975.67     133.16     898.79 o
   2   -5   13    2108.20     261.73    1890.08 o
   4   15   10     245.20     156.49     360.71 <
   4  -13   -5     359.08     139.22     217.19 o
  10    4    0     -47.75      41.33       0.20 <
   9   10    0     371.57     101.20     404.31 o
   3  -14   -5     287.63      74.57     303.91 o
   1   16    2    1375.89     168.24    1250.55 o
   2   -9  -15      38.39      72.37      38.39 <
   4  -13   -3    1946.93     236.75    1754.53 o
   4   -9  -13      90.55      68.33      19.56 <
   3   15   -2      35.08      85.22      40.20 <
   6  -10    0     260.82      54.92     265.20 o
   8   -4   -8    2173.77     241.35    1680.64 o
   4   -1   14     747.00     272.02     730.24 o
  10    3    0    1347.61     163.29    1203.74 o
   2   -1  -16      66.49      50.14      47.72 <
   3   16    8     397.65     129.12     378.03 o
   2   13   -6     433.84      97.71     331.36 o
  10    3    1    1257.06     167.14    1045.68 o
  10    5    1     255.12      60.06     158.50 o
   8   -5   -7     259.35     184.96     284.84 <
   9    5    8      36.18      52.90      10.57 <
   1    0  -16      51.61      60.06      55.51 <
   9    6    8     780.06     110.57     758.11 o
   4    8  -11     254.57     118.65     238.23 o
   1   -7   12     201.67      70.53      69.79 o
   5   13   12     981.00     153.37    1028.82 o
   6   10   13      64.47      91.84     132.59 <
   7   14    2      57.31      59.14     115.05 <
   0   12   -7     632.57     109.84     570.49 o
  10    4    2     175.59      55.65      93.36 o
   6   -9    3     695.75     107.27     766.97 o
   4    5  -13     563.69     277.53     542.03 o
   6   15    6     147.86      65.57     107.31 o
   8    9   10    3534.05     463.59    3300.04 o
   0   15   -1     917.81     124.16    1056.84 o
   5    0  -14     370.10      67.59     342.42 o
   9   -3   -4     324.18      75.31     248.78 o
   7   12   10     815.88     108.92     854.79 o
   4  -11  -11      78.98      58.04     129.20 <
   3  -14   -3      -5.33      74.57       0.29 <
   3    4  -14     516.86     337.41     500.04 <
   4   16    7      49.04      92.94     105.02 <
   8   -6    1     495.00     130.59     495.39 o
   8   12    7      22.22      49.78       0.32 <
   7    9   12      89.63      83.94     104.29 <
   3  -12    4     150.24      86.33     260.13 <
   1   -8  -16      93.31     116.27      15.64 <
   8   -4    5      -6.80      61.71     131.34 <
   2  -11    7     -27.18      45.37      28.60 <
   4   -4  -15     604.65     160.90     625.25 o
  10    5    2     876.12     130.04     718.97 o
   7   11   -5     731.39     155.20     612.39 o
   6   -1  -13     113.51     101.94      55.04 <
  10    5    0      44.08     165.67      84.01 <
   1  -14  -11     702.73     114.98     574.00 o
   2    9   16    1047.12     151.16     808.35 o
   2   16    1     103.59      47.39     142.72 o
   5   -4  -14     125.08      63.55     137.73 <
   0   15   10     113.51     102.67     181.85 <
   7   14    6     133.90      58.04      63.91 o
   4   -1  -15      21.86     474.43      64.17 <
   3    3   16    1032.24     135.73     981.01 o
   6   -2  -13       2.76      48.31      10.84 <
   5    1   14      92.57     102.67       1.64 <
   4   16    2     407.20      75.12     427.61 o
   3   16    1    1421.08     171.18    1316.16 o
   6   -8    5     378.92      79.16     316.65 o
   2   15   11     391.59     111.12     374.33 o
  10    3   -1      58.59      41.51      59.60 <
  10    4   -1     299.02     173.94     286.45 <
   3  -14   -6     160.53     182.75      17.75 <
   5   15    9     673.16     161.08     649.18 o
   6   -9   -9     500.14      81.55     534.05 o
   7   11   11     969.06     129.86    1029.01 o
   2  -14    1    1141.16     154.29     889.81 o
   5   12   13      40.78      97.71      74.97 <
   5   14   -3     107.82      71.63     102.60 <
  10    3    2    1515.67     178.16    1324.89 o
   6   15    2       5.33      69.80       9.04 <
   3    8   16     123.06      96.98      73.17 <
   0   16    5      13.22     110.57      82.98 <
   4   12   -7     264.49      79.35     248.95 o
   9    4    8       2.20      52.90       3.40 <
   9    7    8       7.35      58.59      12.28 <
   0    9   16    1422.73     183.86    1194.54 o
   2    1   16      90.92      77.51      96.92 <
   4  -13   -6     692.63     106.90     725.85 o
   4    3  -14     657.37     152.82     602.53 o
   5   -7  -13      52.35      68.88      27.63 <
   3   13   -6      64.65      66.67     154.28 <
  10    2    0     673.16      95.51     623.75 o
   7    3  -11      30.12      75.12      37.08 <
   0   14   12     -63.00     117.55       1.78 <
   4  -13   -2     322.35      78.98     188.21 o
   9    5   -6     321.06     144.92     260.46 o
   0   16    4    -101.02      91.29       5.13 <
   1   15   -2      52.53      77.88      13.62 <
   6    0  -13      28.29     143.08      55.86 <
   4   -3   13    1493.81     209.39    1454.70 o
   0   11   15    1379.57     261.18    1404.70 o
   7    7   -9      -1.47      61.53      16.93 <
   4  -10    6     -21.86      56.57       8.76 <
   1    0   16     202.04      62.63     261.49 o
   4   13   13      56.20      64.84      47.53 <
   9    9    7      40.22      53.27      13.37 <
   1   16    8    1372.40     214.71    1393.96 o
   1   13   -6     546.61      98.27     468.03 o
   8    2   10     584.08      90.92     631.96 o
   4  -12    2     164.94      93.12     132.97 <
  10    2    1      45.00      51.80      62.39 <
   9   -1    5      87.43      43.71      48.38 <
   5  -10    4    1096.34     142.90    1197.46 o
   1    3  -15      69.98      75.86       7.32 <
   6  -10   -7     -35.27      50.14      21.70 <
  10    6    1      85.59      46.10     154.63 <
   7   -8   -7     465.61     106.35     411.21 o
   9    0    6     550.65      86.88     487.02 o
   5   14   11      24.24     246.12      40.68 <
   5   -3   12     662.32     263.94     668.15 o
   7    0   11     168.24      83.39     166.01 o
   0   16    6     251.45     100.10     120.85 o
  10    6    2      80.82      47.94      83.44 <
   5    6   15     563.51     174.31     509.23 o
  10    4    3     366.61     176.69     352.42 o
  10    5    3    1250.81     155.20    1161.38 o
  10    2   -1     132.06      60.61      56.96 o
   5  -12   -4     143.08      80.27      86.09 <
   3   15   11    1087.71     150.80    1147.25 o
   8    0    9     289.84      62.45     390.68 o
   6   -1   12     119.94      61.53      19.97 <
   9   -3    2     217.29      55.10     271.85 o
   8    6   -8     234.18      79.90     162.44 o
   6   -3  -13     734.14     106.53     693.38 o
   8    4   -9    1046.02     157.04    1043.08 o
   9    1   -7     216.37      60.06     213.18 o
   3    6  -13     168.24     547.71     172.90 <
   6    6   14      52.71      67.59      36.00 <
  10    5   -1     758.20     107.82     734.01 o
   9    2   -7     451.47      82.84     371.89 o
   7   -4    8     472.04      76.04     402.83 o
   3  -14   -2      53.82      65.57      49.02 <
   3  -11    6    2349.36     263.02    2205.22 o
   4   14   -4      90.92      75.67      26.00 <
   3   11   15    2195.99     274.22    1841.99 o
   8   12   -1     -14.51      64.10       4.71 <
   6   -6  -12       6.43      65.57      15.11 <
   0    3  -15      39.86      44.27      44.07 <
   7   -4  -11     -14.88     189.55      18.38 <
   9   10    6    1371.12     156.67    1270.62 o
   4   10   15     752.88     276.43     649.83 o
   7   13    9     260.08      64.29     229.94 o
   6   13   11      -8.45      58.22       0.20 <
   4   14   12     727.35     128.94     634.15 o
   8   11   -3      45.92     113.69       7.69 <
   5  -12   -3     428.51      80.45     457.93 o
   5    5   15     672.24     125.26     437.43 o
   8   -3   -9      86.88      52.90      79.50 <
   1   15   11     399.67     129.86     353.46 o
   6    4  -12      62.27      69.61       5.62 <
   6    1   13     119.94      71.63     117.53 <
   1  -11    8     740.57     126.55     820.09 o
   6   12   12     592.90      90.92     659.75 o
   7   -7    4    1130.14     151.71    1107.47 o
   7   14    1     107.27      62.63      54.56 <
   6   -5    9     794.02     115.71     594.23 o
   5    7   15     618.06     144.00     608.64 o
  10    6    0     570.67     112.59     425.88 o
   6   15    7    1762.34     217.29    1690.64 o
   3  -13  -10    2415.12     298.47    2273.21 o
   4   -5  -15       9.55      57.12      83.21 <
   2   10  -10     807.43     115.71     712.94 o
   6    7   14     109.10      67.78     146.07 <
   0   16    3     282.86     101.57     345.81 o
   1    5  -14     210.67      52.35     178.89 o
   6    6  -11     130.04      68.51     159.78 <
   3  -13    2     234.00      73.47     264.73 o
   5   13   -5     -47.94      97.53       4.37 <
   6    5   14     184.59      97.35     316.78 <
   4    1   15     465.43     104.88     474.65 o
   5  -12   -5     122.51      64.65      45.26 <
   1  -15   -9    1877.32     237.49    1810.96 o
   2  -15   -5     704.94     111.49     778.80 o
   2   -7  -16     397.10      82.10     381.73 o
   7   -3    9     654.43     144.37     608.95 o
   3    2  -15      56.94      40.22      38.26 <
   2  -15   -4      94.22      65.20      56.60 <
  10    3   -2     499.77      85.41     343.06 o
   1  -15    0     666.73      94.96     794.87 o
   9   10   -1      47.02      80.82      36.97 <
   8   13    3      -7.71     140.14       0.22 <
   2  -12  -13    1106.08     142.16     923.38 o
   8   13    4     376.90      53.63     404.77 o
   5    1  -14     229.41      92.57     230.52 o
   7    2   12      50.33      64.29       8.46 <
   9   -2    4      80.27      59.88      16.88 <
   8   -6   -6     142.35      77.33     136.86 <
  10    2    2     621.00      94.78     523.82 o
   1   16    1      12.49      72.55       8.43 <
  10    6    3     428.33      92.20     434.00 o
   7   13   -2    1065.85     265.41     872.84 o
   4    0  -15      47.94     155.39     124.15 <
  10    3    3     -15.80      59.69      22.68 <
   9   -2   -6     191.02      52.90     214.34 o
   1   10  -10     418.22     130.96     596.55 o
   7   -5    7     487.10     117.00     504.34 o
   2    9  -11     584.26      91.47     741.42 o
   5    4  -13     139.59      95.14     195.03 <
   4   15   -2      94.96      80.82       0.50 <
   3  -14   -7      86.51      60.06      54.72 <
   9    0   -7     123.61      81.55      12.99 <
   1    9  -11     459.92     102.49     398.70 o
   2   16    9    1271.38     184.96    1421.69 o
   9    8   -4     134.63      65.20     258.46 o
   8   11    9     389.94      74.94     379.82 o
  10    4   -2      88.16      75.31      27.66 <
   6   -6    8     602.45     176.33     775.62 o
   1  -13    5      92.39      74.20      25.71 <
   4   12   14     137.39     122.88     113.67 <
   1   -6   13      47.02      58.96       5.00 <
   4   16    8     857.20     143.82     618.96 o
   8    6   11     179.63      65.20     206.18 o
   6    1  -13     668.39     133.35     512.24 o
   9    3    8      -6.80      31.04       2.33 <
   9    3   -7       5.33      52.90       0.77 <
   5   15   -1    2517.97     390.49    1971.51 o
   2    0  -16     489.12      74.94     358.82 o
   9    8    8     588.49      90.37     452.73 o
   2   -2   15     256.59      79.35     166.77 o
   2  -11  -14     457.35     128.20     581.37 o
   7   14    7      88.16      55.47      44.51 <
   6   -4   10    1378.28     186.43    1157.02 o
   5   -5  -14     645.79     118.10     485.51 o
   5  -11    2     141.80      51.61      68.81 o
   7   -8    2    1571.14     182.57    1506.76 o
   5   16    5     111.31      79.53      65.18 <
   9    1    7    1823.51     207.37    1791.74 o
   3   -8  -15     128.02      51.06     185.35 o
   9   -3   -5     950.88     121.04     764.89 o
   9   11    3     -18.37      34.90       0.13 <
   5   16    4     376.53      69.43     478.91 o
   0   16    7     215.26     190.10     318.72 <
   1  -14    3     216.37     105.24      73.35 o
  10    2   -2     182.57      64.29     165.54 o
   5  -11   -9     165.67     157.59     194.88 <
   4    7  -12     157.78     101.20     114.08 <
   9    7   -5     603.00      90.37     551.20 o
   6  -10    1      71.08      96.61       0.02 <
   5  -12   -2     222.61      52.71     239.01 o
   4  -13   -7     231.61      83.02     129.29 o
   4   -8  -14      23.33      93.12      43.95 <
   2   11   -9      67.59      67.78     113.81 <
   2  -14  -10     842.32     117.55     806.46 o
   5   -9    6     238.22     100.29     134.62 o
   6   14   -2     134.82     126.00     176.67 <
   5    6  -12     680.69     103.78     518.12 o
   2  -15   -6      40.59      67.96      24.15 <
   8    5   11     173.39      53.08     160.78 o
  10    1    0     167.14      61.35     129.44 o
   6   15    1     271.84      79.16     407.62 o
   8   -5    4     120.49      59.69      50.41 o
   3   -8   10     -62.45      62.82       6.79 <
   9   -4   -2      49.22     129.31       3.85 <
   3   16    9     113.14      80.82     103.57 <
   9   -4   -1    1516.96     175.96    1534.97 o
   3   -3  -16     726.61      99.00     594.34 o
   8   13    5     387.00      60.98     350.01 o
   7   -9   -3     585.73     133.53     603.68 o
   2  -15   -3      77.14      74.39      32.12 <
   5    4   15      44.08      59.33      35.94 <
   4   16    1      13.04      94.41       2.60 <
   9   11    2      50.51      46.65      95.88 <
   8   13    2     397.28      70.90     531.72 o
   8    7   11     296.45     126.00     206.31 o
   4  -13   -1     315.55     103.78     185.51 o
   2    3  -15     130.04      37.65      94.16 o
   7   -7   -9     141.80      74.39      60.95 <
   6   13   -4      21.67     165.86      43.74 <
   3    2   16     237.86      57.12     262.81 o
   3  -11  -13     116.27      59.88     174.29 <
   0   14   -4     454.59      92.02     493.75 o
   7   12   -4     227.57      87.24      32.09 o
   0    5  -14    1259.08     176.51    1141.40 o
   7   -6  -10     241.35      69.98     253.28 o
  10    1   -1     244.10      70.16     249.73 o
   3   -7   11     490.59      99.92     539.74 o
   8   -6    2       1.10      48.67      10.59 <
   4   -7   10    1606.22     225.55    1474.12 o
   9   11    4     222.43      51.24     128.23 o
   2    5  -14     103.22      37.84      73.10 o
   3   -4  -16     101.02     114.24      55.93 <
   6    4   14     200.39      59.69     216.03 o
   9    9   -3     159.61      76.96      95.40 o
   3   -1   15       8.82      99.18      99.21 <
   6    8   14     101.57     110.02      20.88 <
   2   13   14     104.88      72.37      41.50 <
   0    5   17    1836.00     218.57    1822.52 o
   7   -9   -2      21.67      36.00       5.82 <
   1  -12  -14    1128.85     193.22     966.34 o
   5    8   15     260.63      86.69     328.49 o
  10    1    1      35.82      54.55       2.24 <
   7   -9   -4     -20.39      38.57      26.41 <
  10    7    2     225.92      52.53     215.00 o
   2  -13    4      58.41      70.35     104.65 <
  10    6   -1     248.51      69.80     145.26 o
   7   10   12     780.98     134.08     631.10 o
   1    5   17      57.49      93.31      60.40 <
  10    5    4    1369.83     322.53    1274.29 o
   5  -12   -6     379.47      92.94     414.52 o
   1   11   -9     256.77      68.69     251.23 o
   5   16    6      26.27      80.82     148.04 <
   8   10   10      13.78      63.73      20.03 <
   3    9   16      -4.04     168.43      34.25 <
   0    4   17      68.88      87.43     149.90 <
   6   -4  -13     253.47     108.37     263.00 o
  10    7    1    1182.85     165.12     888.03 o
   5   16    3      40.78      88.71      26.89 <
   3   -3   14      36.73      63.18      34.06 <
   6   10   -8     778.41      99.92     788.63 o
   4  -12  -10       8.82      88.90       3.86 <
   3   -2  -16      77.14      45.18     111.72 <
   0    1  -16     326.75      71.82     386.73 o
  10    4    4      92.75     139.04     110.74 <
  10    5   -2    1474.53     180.92    1065.08 o
   9   -4   -3     277.35      83.02     211.93 o
   8   12    8      64.29      41.14      44.35 <
   5   11   14     621.18     107.08     468.62 o
   1    8  -12      31.96      78.61      73.27 <
   2   -4   14      99.73      94.78     147.52 <
   2   16    0     463.41     177.61     533.75 o
   1   10   16     769.77     142.90     651.73 o
   2   14   13     299.02      93.67     201.25 o
   4   -6   11     -42.43      72.73       0.26 <
   8    0  -10     359.82     189.55     316.84 <
   1  -13  -13     119.75      70.53      76.91 <
   7   -2   10     482.69     144.92     342.13 o
   1    4   17     548.26      92.75     536.69 o
   6   14   10     181.10      87.06     100.42 o
   0   16    2      89.82      75.49      72.00 <
   3   10  -10     731.39     105.61     503.27 o
   9   -4    0     209.20      79.53     128.52 o
   4   -8    9     -38.94      91.10      61.43 <
   3  -14   -1      95.88      85.96      86.93 <
   1   13   14     412.35      90.73     278.36 o
   1    1  -16      77.33     224.08      78.77 <
   3   16    0     302.88      75.67     162.35 o
   1    6   17     -19.47      79.16      20.27 <
   3   -9    9     102.31     123.61      36.23 <
   8    1  -10     -85.96      78.98       1.19 <
   6    9   -9     -92.20      78.98      26.21 <
   2    8  -12     119.39      49.22      36.16 o
   2  -13  -12     765.00     205.71     751.64 o
   4   13   -6     285.61      75.67     226.82 o
   3  -12  -12     442.84      96.43     359.58 o
  10    6    4      -1.10      51.98       1.70 <
  10    7    3      45.00      73.65       9.60 <
   1   16    9     -44.82     100.47       1.99 <
   9   11    1     -81.92      90.37       3.32 <
   8    4   11    1525.59     180.92    1486.23 o
   9   -1   -7      81.18      94.59      94.75 <
   5   10   -9      96.06      55.10      34.99 <
  10    2    3     165.86      67.96     157.43 o
   4    6   16     344.57     108.18     344.41 o
   6   11   13     801.55     134.82     865.71 o
   6   -7    7      93.31     123.43     216.72 <
   8   -7   -2     946.47     112.96    1022.07 o
   0    6   17      79.71      69.43       0.62 <
   3  -10  -14     117.37      91.47       1.22 <
   7    6  -10     115.16      57.86      79.13 <
  10    1   -2     135.92      41.33     121.41 o
   8   -7   -3     109.47      72.55     101.05 <
   7   -6    6     207.37      69.61     178.01 o
   1   -3   15      17.08      65.39      13.28 <
   1   -9  -16     286.16     175.59     254.00 <
   2   10   16     493.71     156.67     382.13 o
   7    4  -11     106.53      73.47     162.87 <
   9    6   -6     -13.04      71.82       0.67 <
   8    9   -6     267.98      59.51     198.06 o
   3   11   -9      30.67      63.73      30.31 <
   8    8   11     -63.73      80.45       0.80 <
   9    4   -7     454.04      89.45     451.20 o
   6   11   -7      53.63      41.88      45.65 <
   3   -5  -16     157.22      47.75     174.03 o
   5   -9  -12     224.82      58.22     249.99 o
   8   -1  -10     183.67      67.59     169.19 o
   0    3   17     180.73      57.86     112.18 o
  10    7    0      -4.22      62.27       0.78 <
   2  -15   -7     -38.20     112.59      20.03 <
   4    5   16     360.18      86.51     406.31 o
   0   13   -6     868.04     122.14     811.95 o
   3    9  -11     140.88      49.59      77.62 o
   8   -5   -8      55.29      45.18      65.76 <
   9   -3    3     120.12      47.02     139.55 o
   9   11    5     139.96      49.41      53.36 o
  10    3   -3     188.82      78.24     203.25 o
   3   -6   12     690.98     143.08     511.87 o
   4   -6  -15    1189.10     153.37    1286.74 o
   7   -9   -1     371.39     105.06     334.94 o
   8   13    6     352.28      63.37     436.86 o
   6   -3   11    1270.83     203.33    1323.79 o
   7   14    0     791.26     124.71     852.09 o
   7   -9   -5      64.65      44.45      40.18 <
   4   15   11     123.24      95.51      92.51 <
   6   15    8      90.55      81.73      39.77 <
   1   14   13    1167.43     175.96    1263.89 o
   7    6   13     133.35      90.73      23.88 <
   2  -12    6       4.59      52.16      23.28 <
   2  -15   -2      15.06      58.04      19.87 <
   8   13    1     -16.35      36.18      60.97 <
   5  -12   -1     469.84      80.45     519.79 o
   5   11   -8      -6.24     162.00      82.53 <
   6  -10   -8       4.78      41.51      21.48 <
   0    9  -11     240.43     145.65     217.44 <
  10    1    2     -15.80      63.00      14.34 <
   7   -1  -12     252.73      80.27     199.31 o
  10    3    4     125.45      67.41      67.83 <
   8    8   -7     464.69      78.06     310.19 o
   8    1   10     151.71      83.02     166.64 <
   4    7   16     880.34     152.82     813.15 o
   5    9  -10     122.88     181.84     117.70 <
   2   15   -3    1215.73     149.69    1142.33 o
   9   10    7     174.31      50.69      73.66 o
   5   15   10      44.27      83.02       1.48 <
   0   10  -10    1501.71     201.49    1482.04 o
   2    0   16       3.67     103.41      13.46 <
   5  -10  -11      63.55      56.02     130.21 <
   2   12   -8     -98.82     131.33       4.59 <
   8   -7   -1     -57.49      49.04       2.45 <
   2   14   -5     138.31      78.06      63.37 <
   0   15   -2     713.39     105.06     720.17 o
   7    0  -12     199.84      85.96     212.05 o
   2   -8   11     117.55      95.69      41.49 <
  10    2   -3     216.92      56.75     164.77 o
   7    7   13    -101.20      83.02      25.22 <
   0   16    8     100.10      96.98     155.71 <
   8   -3    7      88.71      58.41      72.29 <
   3  -14   -8      88.35      61.90      41.24 <
   5   16    7     576.37     100.29     495.55 o
   4    1  -15     407.75     363.31     317.39 <
   8   10   -5      77.14      54.18      53.25 <
   8    2  -10     925.34     144.37     861.65 o
   3   13   14    3761.62     452.94    3321.14 o
   5    0   14      66.67      67.78      28.72 <
   2   -9   10      -7.16      97.71      63.19 <
   6    2  -13     -42.43      32.88      30.01 <
   3   14   13     242.26     190.65     255.15 <
  10    4   -3     -37.29      65.39      55.73 <
   8    5   -9      96.43      61.53      48.16 <
   8   -7   -4     227.02      58.96     125.48 o
   3   -1  -16     336.49      57.86     325.35 o
   1    3   17       5.88      44.08      15.82 <
   7    5   13    1782.55     246.31    1857.00 o
   5    3   15     -38.76      64.84       0.99 <
   6   -8  -11     181.84     198.92      84.29 <
   2   12   15     749.02     124.71     785.32 o
   7   -8   -8      -4.22      59.88       2.16 <
   9   -4   -4      71.63      60.06       4.41 <
   1  -11  -15     117.18      75.12     275.26 <
   5   16    2      94.59      83.02      58.08 <
   2  -10  -15      12.67      71.45      50.80 <
   3   15   -3     348.43      80.45     352.32 o
   9    9    8     328.59      56.94     281.58 o
   8   -2    8     519.24      86.51     601.89 o
   9    2    8      53.45      53.82       4.08 <
   5    2  -14     297.18      91.65     320.93 o
   6   -9    4     105.98      98.63      10.83 <
   5   -2   13     689.32     132.24     717.13 o
   1    7   17      24.43      97.71      22.76 <
   2  -14    2    2405.75     283.22    2304.89 o
   0   15   11    2293.53     279.73    1920.92 o
   1   -4  -17     104.69      56.75      58.58 <
   7   -5  -11       0.00      62.27      39.75 <
   1  -12    7     133.16      64.84      94.76 o
   1   12   15     526.41     162.18     696.77 o
   0   10   16      77.33      97.90       5.81 <
   8   -4   -9     276.06     116.08     235.91 o
   9   10   -2      20.57      79.71      72.02 <
   8   12   -2     207.37     115.35      75.07 <
   1   -5  -17    1366.71     167.88    1344.13 o
   4   -5   12     253.29      83.02     291.75 o
   7   14    8     743.88     112.41     842.13 o
   7   -2  -12      91.47      50.33      67.22 <
   6    3   14       7.53      48.31      57.66 <
   6    9   14     188.26      73.47     179.55 o
   9   -4    1     100.10      60.61      19.45 <
  10    7    4      55.47      57.12      38.96 <
   6    8  -10     366.98     140.88     397.28 o
   3   14   -5    1068.79     157.22    1021.51 o
   4  -13   -8     223.16      69.06     196.05 o
   2   -8  -16      44.08      76.04      56.50 <
   1   -1   16     205.16      47.75     211.17 o
   2    5   17     657.00     105.80     667.24 o
   5  -12   -7     668.39     105.06     626.84 o
   9    6    9     353.39      60.06     414.62 o
   5    9   15     210.67      90.37     224.59 o
   4    4   16      14.14      99.18       8.10 <
   0    8  -12     719.26     113.88     676.22 o
   1   16    0    1206.73     163.10    1064.47 o
   4   16    9     750.49     117.18     716.76 o
  10    0    0     679.04     105.24     652.21 o
  10    0   -1     477.73     105.24     442.73 o
  10    6   -2     382.59      78.43     252.98 o
   4   -9    8     503.63     116.08     584.19 o
   8   -6   -7    1593.00     211.22    1377.55 o
   5   -6  -14     643.04     101.39     681.92 o
   2    6   17     616.96     262.47     674.76 o
   4   -2   14     -38.94      94.22       0.30 <
   1   12   -8     837.73     122.69     667.77 o
   0    7   17     433.10      86.14     459.91 o
   4  -13    0     297.73      82.29     319.24 o
   8   -4    6    1596.30     194.88    1708.38 o
   6   15    0       3.49      53.27      45.86 <
   9    5    9      32.51      52.71      35.27 <
   1   -3  -17      51.98      65.57       3.81 <
   4  -11    5     614.94     100.10     670.03 o
   5   -6   10     156.49      81.55     167.58 <
   7    1  -12      26.08     116.27       6.77 <
   7   12   11     560.39     178.35     582.90 o
   2   -7   12     195.80      71.82     227.72 o
   6   -9  -10     -34.90      92.02       0.50 <
   8   -2  -10      46.10      50.69      90.34 <
   4    4  -14     121.41     390.86      57.48 <
   7   10   -7     176.51      68.51      18.52 o
   9   11    0     -91.10      90.55      34.35 <
   5   -8  -13     709.53     113.33     709.68 o
   9   -3   -6     749.20     102.49     648.87 o
   3   12   -8      -7.16      75.86       3.02 <
   1  -15  -10      88.53      81.37     105.80 <
   7    1   12    1079.45     140.88     956.92 o
   3  -10    8      61.35      91.84      26.10 <
   6  -11   -3     383.69      65.94     340.76 o
  10    1   -3     510.24      99.55     415.63 o
  10    7   -1     344.75     127.10     266.63 o
   9   -1    6     172.10      58.96     183.23 o
   4   11   15     553.77     129.67     646.93 o
   6  -11   -4     459.37      81.18     394.71 o
   4  -12    3      38.20      81.73      39.06 <
   7    9   -8     108.37      49.22      73.28 o
   7    8   13     -58.96      92.02       3.10 <
  10    5    5    1063.83     141.06    1006.03 o
   1  -15    1     383.88     135.92     358.81 o
   5   -7    9     376.35     220.41     305.67 <
  10    8    2      84.49     167.33       3.85 <
   1  -14  -12     535.22     122.88     667.98 o
   1    7  -13     176.88      73.47     135.13 o
   2    1  -16     103.22      41.14       0.05 o
   0    2   17     377.26     115.16     339.75 o
   9    7    9     -29.20      51.43       0.96 <
   2   15   12     462.12     134.45     604.15 o
   0   11   -9     -72.00      61.71       2.39 <
   4    8   16     229.96      85.04     355.56 o
   4   16    0     347.33      75.12     266.56 o
   1   -5   14     156.12      86.69      50.48 <
   2   16   10    1437.79     197.82    1349.10 o
   8    3   11      22.04      56.02      18.70 <
   6   12   -6     433.10      76.22     377.32 o
   3    8  -12     117.55      63.37      50.44 <
   4  -10  -13      84.31     127.47      24.01 <
   6   -5  -13     203.51      71.63     234.40 o
   1   14   -5     207.73      69.98     136.53 o
   5   12   -7     473.33      95.33     269.35 o
   0   16    1      42.06      93.49      55.06 <
   3   -6  -16      46.84      44.27      68.96 <
   2  -10    9     226.65      74.39     220.10 o
   2    4   17      60.24      69.98      19.33 <
   6    0   13     312.61     130.59     280.40 o
  10    0    1     141.61      62.08     228.63 o
   8   -7    0     442.84      86.51     403.24 o
  10    5   -3    1126.65     169.35     715.10 o
   7   13   10     183.67     172.29     138.25 <
   3    5  -14     537.61      77.33     344.03 o
   3    1   16     -50.51      95.69       0.07 <
   4    0   15     604.47     290.39     363.40 o
   1   15   -3     827.81     123.24     824.19 o
   6   -7  -12     519.79     137.20     631.27 o
   0   13   14     901.28     138.67     925.17 o
   7   -9    0     135.73      54.00     142.76 o
   8    7   -8     163.10      51.98      38.73 o
  10    6    5      85.41      70.16     185.76 <
  10    8    1     -13.59     104.69       4.36 <
   7    4   13     241.90     101.75     261.29 o
   6  -10    2     234.55      56.02     186.27 o
  10    0   -2     299.57     213.98     246.22 <
   4  -11  -12      72.18      56.94      30.07 <
   9   11    6     330.24      63.55     287.33 o
   8    9   11      69.80      59.69      43.04 <
   7   -9   -6    1065.30     131.14    1001.13 o
   1   -6  -17     358.71      80.82     492.38 o
   9   -2    5    1112.87     136.84    1131.60 o
   8   -1    9     551.39     174.12     416.11 o
  10    4    5      51.98      58.41      54.67 <
  10    8    3     161.63     133.90     127.49 <
   5    8  -11      94.41     409.41      92.18 <
   8   -7   -5      28.47     195.80      10.07 <
   9   -2   -7      96.98      43.90       7.41 o
   5   14   -4     120.67      73.84      88.50 <
   7   -1   11     280.29      69.43     135.29 o
   6    5  -12     218.57      76.59     136.59 o
   2    7  -13     -10.84      45.55      20.55 <
   2  -15   -8      18.73      61.53      48.08 <
   5   -5   11      -5.33      66.86       3.09 <
   4    6  -13     103.04     167.33     161.67 <
  10    2    4      -5.69     110.20      30.19 <
   2    7   17     506.02     155.94     420.70 o
   7   -8    3      39.49      59.33      15.59 <
  10    1    3     410.51     151.71     388.15 o
   3  -12    5     564.06     125.45     643.87 o
   9    0    7     383.88     103.96     367.24 o
   3   16   10       3.67     125.45      25.25 <
   6  -11   -5       8.45      49.41       6.50 <
   8   -6    3     730.28     110.02     754.77 o
   3  -14    0     331.53      74.75     457.23 o
   1  -16   -5     744.24     122.14     700.38 o
   8   11   -4     154.47      85.41      65.30 <
   6  -11   -2     347.33     103.78     396.38 o
   8   13    7     119.39      45.55      81.94 o
   3    3  -15      60.80      42.24      56.00 <
   9    4    9     766.47     247.41     767.75 o
   8    3  -10      74.39      60.80      93.27 <
   5   13   13      43.90     115.90       1.40 <
   3   10   16     -55.47     128.94      88.54 <
   7   11   -6      18.37      56.94      55.58 <
   8   13    0     246.49     244.65     314.89 <
   2  -15   -1      93.86     172.65      29.64 <
   9    5   -7     207.00      71.63     265.88 o
   6   -8    6     -27.18      65.94      14.16 <
   3   -5   13     634.04     133.90     619.64 o
   7   13   -3     239.14      53.08     264.18 o
   1  -16   -4    2756.56     325.84    2518.14 o
   3   12   15      89.63      75.67      37.12 <
   7   -3  -12     150.24      56.57     126.68 o
   3  -13  -11    1548.55     238.77    1461.89 o
   5   15   -2       4.04      64.10       1.07 <
   3  -13    3     557.82      92.94     560.90 o
   3   15   12     250.53      77.33     145.35 o
   5  -12    0      35.08      54.55      18.79 <
   1    2   17      83.94      68.14     117.96 <
   5  -10    5      26.08      81.37      99.09 <
   5   14   12     518.33     182.75     535.11 o
   5   16    8     149.14      89.27     179.47 <
   1   -2  -17     707.14     108.00     773.57 o
   1  -16   -6     -23.88      59.51       8.84 <
   5  -11    3       6.61      63.18       0.13 <
   7   -7    5     -61.53      60.98       9.16 <
   7    8   -9      77.14      48.12     114.29 <
   3    0  -16     209.75      52.90     145.56 o
   1    8   17     932.69     146.94    1043.06 o
   9   -4   -5     146.20      55.47     148.17 o
   9    1   -8      82.47     103.78       7.80 <
   1   15   12     -13.96      71.27      87.15 <
   7   11   12      26.63      55.84       0.35 <
   5  -11  -10     611.81     135.37     792.88 o
   1    4  -15     232.90      57.86     297.50 o
   0   12   15     -69.98      94.96       5.07 <
   3   -9  -15     760.59     108.73     800.06 o
   6   -2   12     562.96     126.00     359.39 o
   0   14   13     685.10     190.65     510.87 o
   5   16    1      22.22      96.24       0.18 <
   4    3   16     392.33     112.41     437.61 o
   5   -8    8     711.55     141.24     663.99 o
   9    8   -5     444.67      83.39     298.80 o
   2   17    5       9.55     155.02      79.24 <
  10    3   -4     180.73      64.29     124.70 o
   8   11   10      -9.37      49.41      31.59 <
  10    8    0      -0.55      70.16      49.73 <
   3   17    5      82.10      87.80      21.89 <
   4   10  -10     315.18      83.94     291.74 o
  10    2   -4     511.16      80.27     510.12 o
   5    5  -13     120.49      60.98     115.77 <
  10    7    5     157.04     107.45     188.40 <
   7    2  -12     464.69     116.63     385.69 o
   9    8    9    1226.02     143.63    1031.36 o
   9    2   -8     125.08      72.00     101.30 <
   4   15   -3     925.16     147.49     795.89 o
   2  -14  -11     205.53     216.55     229.80 <
   2   16   -1      78.43      55.47     103.62 <
   0    7  -13     128.39      75.31      23.75 <
   8   12    9     531.55      81.18     410.60 o
   1   16   10    2346.06     303.80    2486.09 o
   0   16    9      20.94      66.86      10.03 <
  10    8    4      46.10      60.43      14.07 <
   9    9   -4     430.35      81.92     349.78 o
  10    0    2     210.86     114.43     218.32 <
   8   -5    5      54.00      58.22     142.22 <
   2    3   17     113.69      48.12      87.21 o
   9   -4    2     371.20      79.90     279.60 o
   3   16   -1      11.20      52.35       1.44 <
   6   15    9     548.26     104.14     560.04 o
   6   14   -3    1557.00     300.86    1152.41 o
  10    3    5     566.63      96.24     596.65 o
   4   -7  -15     467.08      86.88     599.69 o
   4   11   -9     556.71     104.88     449.23 o
   3   17    4     205.90      74.75     286.63 o
   2   17    4     400.41     159.98     378.42 o
   6   13   12     447.79     151.53     437.92 o
   7   14   -1    1019.02     194.33     760.77 o
   2   13   -7     342.55     114.43     331.59 o
   5    2   15    -103.78      93.86      25.05 <
   9    0   -8     -65.20      57.67       1.04 <
   2   17    6    2528.99     310.77    2308.37 o
   7   15    4     -23.88      40.22       6.02 <
   3   17    6     200.39      94.96     168.99 o
   2   -6   13      37.29      61.71       1.56 <
  10    0   -3     218.57     102.49     211.15 o
   1  -16   -3       6.43      69.98      10.16 <
   4   -9  -14     -43.71      59.51       1.10 <
   7    9   13     -56.57     151.71       5.67 <
   0    4  -15      60.06      71.08      24.39 <
   9   -3    4      36.18      44.82      53.10 <
   3  -14   -9     316.65     113.33     257.15 o
   6    3  -13      53.08     102.49      28.42 <
   6    7  -11      60.98      92.39     177.31 <
   0    8   17      55.47      72.92       3.02 <
   8   -3  -10      57.12      62.45      57.10 <
   7   15    5     643.77     110.02     482.19 o
   6  -11   -6     685.28      96.43     719.10 o
   4   14   -5     365.88      97.16     250.79 o
   4   -4   13      10.10     123.24      32.19 <
  10    4   -4     443.75     107.82     328.02 o
   4   14   13    1175.51     169.35    1168.16 o
   9    7   -6     223.71      66.86     190.25 o
   6   10   14     -38.39     185.14      51.50 <
   6  -11   -1      59.14      54.37      90.39 <
   5  -12   -8     -15.24      64.10       0.70 <
   4    2  -15     470.39     388.84     355.15 <
   1   -7  -17     270.18      88.35     190.08 o
   6    2   14    1023.79     162.18     882.85 o
   7    5  -11     793.65     184.41     838.18 o
   1    2  -16     192.67      63.37     152.60 o
  10    7   -2      18.92      60.80      17.37 <
   4    9   16      13.96      63.55      51.41 <
   7   15    3     395.08      92.39     209.77 o
   7   -7  -10      61.35      56.57       8.65 <
   9   11   -1     313.35      84.31     342.01 o
   4    9  -11     601.16     121.96     447.61 o
   2    8   17     536.33     107.82     466.28 o
   9    1    8     -46.65      74.75       0.87 <
   9   10    8     787.96     107.08     819.22 o
   4  -10    7     424.28     119.39     510.92 o
  10    6   -3     130.22      71.82      22.88 <
   0    2  -16     -27.00      47.94       6.76 <
   5   10   15     303.98      91.47     207.90 o
   1  -16   -7    1302.43     179.08    1262.67 o
   8   -7    1      16.16      47.20       0.32 <
  10    1   -4      66.12      69.24       5.40 <
   6  -10   -9      55.65      52.35      54.65 <
   5   -4   12     397.84     219.49     538.67 <
   1   11   16     137.94      97.16       0.59 <
   5   12   14     426.67      93.86     334.63 o
   7    3   13      21.67      52.16       1.66 <
   0   12   -8      -1.84      76.04       0.50 <
   1  -14    4      77.14      50.88      68.97 <
   4   13   14      69.61      68.33       0.11 <
   9    3   -8    1035.36     145.65     765.81 o
   4  -12  -11     800.08     187.35     890.15 o
   2  -11    8     109.84      68.14     106.27 <
   0    1   17     145.65     158.69     110.87 <
   9    3    9     -51.24      52.35      11.35 <
   2    4  -15      13.04      38.57      29.83 <
   2   -3   15    2268.36     295.16    1998.13 o
   3   13   -7     303.24      91.84     218.25 o
   1   -9   11    1046.57     153.00    1025.16 o
   6   14   11     532.84     233.45     589.37 o
   2   11   16     118.47     104.69      68.35 <
   4  -13   -9     104.88      64.47      31.19 <
   5    3  -14     -31.59     105.98      16.66 <
   1  -10  -16    1275.24     176.69    1421.55 o
   9   12    3     352.28      58.41     417.90 o
   8   -7   -6     387.92      79.35     441.83 o
  10   -1   -1      33.24     115.35       4.63 <
   3   -2   15    1268.26     184.96    1123.94 o
   3   17    3      -4.04      47.39       8.61 <
   7   14    9     560.94     127.47     744.91 o
   2   -4  -17     548.45      89.63     496.38 o
   6   12   13      48.12     225.55     111.40 <
   2   17    3      32.69      77.14      22.05 <
   3   -7  -16     618.06     126.00     536.18 o
   7   -9    1     393.06     169.53     412.67 o
   1   13   -7     131.51      71.82     119.92 <
   5   13   -6      10.47      57.86       2.26 <
   8    2   11     998.08     135.73     777.08 o
   7   12   -5     289.47     109.10     101.29 o
   9   -5   -2     137.94      53.27     189.15 o
   2   17    7     150.24      71.08     141.45 o
   8    0   10     -71.08      66.86      10.64 <
   9   12    4     -89.63      40.59      43.82 <
   7   -9   -7      48.12     113.88      55.26 <
   5   -2  -15     158.88      56.02     127.19 o
  10   -1    0     546.06      93.49     523.03 o
   3    7  -13     217.29      71.63     243.45 o
   3   17    7      93.86      67.96       3.63 <
   8    6   -9      60.80      67.78      33.00 <
   9   11    7      74.94      37.29      27.16 o
   4  -13    1     108.73     105.24      78.27 <
   4   12   -8     242.63      78.61     245.90 o
   9   10   -3      56.94      63.92      16.93 <
   2   -3  -17     167.51      53.82      99.87 o
   6   13   -5     -16.53      56.20       2.33 <
   7   15    6     792.73     121.22     897.00 o
   3  -11    7     602.63     105.61     495.33 o
   6   16    4     368.63      96.24     261.76 o
   6   16    5     127.10      54.55     133.73 o
   9   -1   -8    1125.92     160.53     852.69 o
   4   16   10    1373.32     200.39    1393.66 o
   1  -10   10     225.00      80.45     207.30 o
   9   -5   -1    1823.14     223.16    1558.68 o
   6   15   -1     -39.67      62.08       3.37 <
   7   -4    9      71.27      61.35      34.66 <
  10    8   -1     121.96      91.65     135.75 <
   7   -4  -12     300.86      61.16     316.52 o
   5   -3  -15      33.61      54.00      39.93 <
  10    1    4      36.37      64.84      54.06 <
   9   12    2      -0.55      42.43      12.28 <
  10    5    6      73.10      63.55     144.63 <
   7   -5    8      25.53      51.80       2.66 <
   2   -1   16    1033.71     310.22    1054.53 o
   1   -8   12     251.82     100.47     105.83 o
   1   -1  -17     472.77      79.16     513.87 o
   2   -5  -17     341.26      76.96     383.87 o
   8   10   11     -20.02      70.35       0.92 <
   7   -8   -9    1878.79     231.43    1605.54 o
   1   16   -1     520.35     168.43     586.15 o
   7   -6  -11      -8.63      64.84      31.81 <
   5   -7  -14     366.06      94.78     452.85 o
   1   17    5      66.31      65.75      26.26 <
   0   16    0      48.86      55.84       0.86 <
   9   -5   -3     487.84      80.63     445.52 o
  10   -1   -2     122.33      88.53     126.63 <
   5    7  -12      51.61     371.20      14.31 <
   8   -5   -9     689.14     199.65     668.67 o
   5   15   11     375.79     250.16     398.76 <
   1    6  -14      -1.84      52.16       8.39 <
  10    6    6      62.45      62.27      72.94 <
   8    4  -10      63.00     104.14      26.16 <
   3    6   17     217.29      81.55     194.85 o
   2   -9  -16     282.49      76.04     243.27 o
   2  -15   -9     175.59      95.69     224.43 <
  10    8    5      97.16      59.69      68.42 <
   8   12   -3     836.81     137.57     520.24 o
  10    9    2     204.06      91.47     111.52 o
   1  -13    6     589.04      92.20     631.50 o
   4   17    5       7.35     165.86     107.89 <
   0   14   -5      94.78      58.96       4.26 <
   2  -12  -14     501.24      93.86     611.01 o
   7   15    2     159.61      72.00      48.19 o
   6   -6  -13      98.08      69.98      26.04 <
   3    5   17      66.31      52.16      59.56 <
   5   -1  -15      90.00     236.39     127.89 <
   1  -16   -2     598.41     127.10     475.85 o
   7    7  -10      91.10      76.96       9.25 <
   8   -6   -8     119.57     145.65     197.04 <
  10    5   -4     115.35      99.18      62.06 <
   8   13    8      34.90      49.59      21.46 <
   2  -13    5       6.98      90.73      58.30 <
  10    9    3      31.22      53.45      14.91 <
   9    9    9     521.82      89.27     505.59 o
   9   -3   -7     304.90      62.45     303.22 o
   1   17    6       4.22      68.14      57.29 <
   1   17    4     276.24     144.37     215.33 <
   8   13   -1      73.47      82.29      64.68 <
   2  -15    0      22.96      74.94     136.46 <
   4   17    4      59.88      83.94      68.76 <
  10    2    5    1095.98     145.65     934.38 o
   1    1   17     -16.53     165.86      39.57 <
  10    0    3     352.84      79.35     443.06 o
   4   15   12      97.90      98.27      77.55 <
   4   16   -1     128.39      85.78      32.17 <
   5   -9    7      39.12     162.37       1.97 <
  10   -1    1      -1.29     112.59       0.77 <
   6   16    3     540.92     132.61     605.33 o
   6   16    6     256.96      72.00     274.48 o
  10    4    6     102.31      73.47      30.32 <
   5   -1   14    1486.10     228.12    1535.78 o
   0   15   -3     408.49      79.16     358.84 o
   2    2   17     113.69     113.51     134.45 <
   4   17    6     247.41      96.98     183.20 o
   9   12    5     468.37      74.20     499.11 o
   5   16    9     268.16      78.06     393.58 o
   8   14    4      -1.84      44.63      15.45 <
  10    9    1     -31.22     130.22      50.55 <
   4    2   16     -37.84     146.20      10.05 <
   3    7   17     633.12     119.94     632.93 o
   8    6   12      97.16      63.73     136.04 <
   7    3  -12     132.98      67.96     129.42 <
   6   -2  -14      16.16      55.65      21.55 <
   1    9   17     265.22     109.84     338.03 o
   5  -12    1    2646.54     299.94    2377.51 o
   9   -4   -6     153.73      51.98      68.80 o
   7   -3   10     -26.08      67.78      28.65 <
  10    0   -4     580.77     126.55     462.07 o
   9    6   -7      76.22      58.78     165.59 <
   6   -1  -14     263.39     114.98     303.97 o
   2   -2  -17     347.51      61.53     306.98 o
   2  -14    3      96.06      66.49      51.79 <
   2    6  -14     239.33      52.16     279.55 o
   3  -14    1     -56.94      65.75       0.37 <
   2    2  -16     119.39      52.71      59.41 o
   9   -5    0     -63.18      69.61      55.28 <
   8   14    3     209.94     109.65     241.28 <
   3    1  -16    1547.81     179.82    1404.48 o
   2  -13  -13     429.79     102.49     483.63 o
   7    0   12      -0.92      25.16      48.57 <
   6  -11   -7     857.57     110.75     904.07 o
   8    7   12     -15.98      64.10      18.75 <
   0   11   16      71.08     101.75      57.23 <
   3    0   16     680.69     123.98     756.59 o
   5   16    0     249.80      75.31     192.66 o
   5   -4  -15       0.73     211.41      17.81 <
   4    8  -12     173.57     645.43      64.59 <
   6   -6    9     123.61     118.10      93.39 <
   1  -15  -11      24.06      70.16       2.48 <
  10    7    6     257.69      68.88     276.15 o
   0   15   12      49.78     117.18      14.31 <
   3   -4   14    1615.96     217.47    1592.80 o
   6   -5   10      65.02      70.53      33.17 <
   4   -3  -16      33.06      51.24      67.28 <
   1  -15    2     562.96      91.47     675.32 o
   1  -16   -8     849.49     148.22     691.25 o
   2   16   11     -49.04      96.98      31.34 <
   9    4   -8      18.00      66.12      11.61 <
   6  -11    0     490.77      80.08     499.47 o
   9   12    1     103.04      81.18      11.30 <
   3  -12  -13      28.65      88.16     106.39 <
   1   -2   16     316.47     106.35     282.76 o
   8   14    5     104.88      46.84     144.86 o
   2   15   -4      37.65     149.33       1.74 <
   9   -5   -4      19.65     149.69      58.43 <
   3    4   17      68.51      45.55      29.11 <
   6  -10    3     114.80      62.45     137.19 <
   8    5   12      -9.18      55.47       3.51 <
   3  -11  -14     376.53      93.12     281.43 o
   7   -6    7     138.67      57.67      10.89 o
   6   -9    5     641.57     219.12     678.91 o
  10   -1   -3      73.10     129.86      49.55 <
  10    9    4    1209.85     151.35    1120.06 o
   3   17    2      77.14      58.22      97.01 <
   2   -6  -17      70.16      71.27      67.37 <
   2   17    2    1407.30     177.24    1276.75 o
   9   -4    3      21.49      49.59      17.84 <
   1   -4   15      35.45      66.86      15.89 <
   0    6  -14     187.90     104.51     220.43 <
   7   10   13      80.27      98.63     229.54 <
   1  -11    9     261.18     106.53     296.78 o
   2   14   14     157.41     152.82     351.67 <
   4   -2  -16     154.47      50.51      96.10 o
   8    9   -7      49.41      58.41      79.19 <
   8   -6    4     116.82      57.86     131.79 o
   1   17    7     144.18     191.57      43.23 <
   1  -13  -14      95.69      98.82      54.74 <
   2   17    8    1173.12     166.78    1007.77 o
   4   12   15    1550.20     207.00    1317.62 o
   4   17    3       8.63      75.86       9.61 <
   7   15    7     196.35      82.84     194.33 o
   1   17    3     315.37      92.20     268.44 o
   6   -3  -14     806.69     130.96     779.97 o
   3   15   -4      83.94      72.73      20.92 <
   5  -10  -12      -5.33      50.69       4.84 <
   3   11   16     -17.82      69.80      39.74 <
   8   10   -6     262.47      78.24     184.63 o
   5    0  -15      13.22     286.53       0.31 <
   3   17    8    1664.08     226.47    1838.54 o
   2    9   17     562.41     108.73     438.97 o
   1   -8  -17      72.18      63.55      71.03 <
  10    2   -5      32.14      57.31      56.02 <
   2  -11  -15      81.92      64.10     124.51 <
   3   16   11     270.18      84.67     237.66 o
   4  -14   -4     759.67     132.80     812.81 o
   4   -4  -16      72.55      50.88       2.36 <
   6    0  -14     117.55      41.88      78.98 o
   2   -5   14     118.29      90.37     135.46 <
   1   -7   13      35.45      65.75      33.04 <
  10    3   -5      55.84      70.53      42.66 <
   4  -14   -5      13.41      65.39     121.36 <
   8   -4  -10      66.12      57.31      77.63 <
   0   16   10     -29.39      69.43      20.73 <
   4   17    7     101.39      67.96      61.83 <
   7   -8    4     205.71      94.04     249.14 o
   8   14    2      48.86      60.24     176.39 <
   4   -1   15     -57.86      70.53       0.45 <
   9   -2    6      28.84     103.41       0.42 <
   9    2    9      -4.41      46.29       7.07 <
   0    9   17     553.96     130.22     662.14 o
   8    0  -11     209.02      87.61     127.32 o
   8   -3    8     136.29      58.04     123.64 o
   9   -1    7      -7.71      55.65      27.64 <
   4  -12    4     384.24     101.20     587.26 o
   4   10   16     333.92      96.43     371.05 o
  10    7   -3     295.16     145.84     232.66 o
   9   -2   -8     -35.08      64.47      11.59 <
   8   -7    2       6.61      66.67      68.97 <
   6   -1   13      72.55     237.49      84.09 <
  10    9    0     -26.63      85.96      64.41 <
   6    6   15     190.65      97.71     115.82 <
   2   13   15     146.94     105.61     136.50 <
   6   16    2     207.73     111.86      90.25 <
   6   16    7     331.71      73.47     420.72 o
   8    8   12     -33.80      61.71      22.97 <
   4    5  -14      76.04     254.20     140.71 <
   6   -9  -11    1324.47     174.67    1146.52 o
   7    2   13     159.61      73.65     182.62 o
   5    1   15     759.67     127.84     765.18 o
   6   -7    8      89.82      52.71      61.73 <
   7   13   11      35.27      86.33       1.19 <
   5   -9  -13     232.16     136.84     135.46 <
  10    3    6     249.43      83.20     177.29 o
   1  -12  -15    3120.42     384.61    2863.81 o
   1   14   14     100.84      72.73      22.68 <
   3    8   17      69.24     100.84      41.17 <
   9    6   10     568.47      83.75     559.52 o
   4   13   -7      -5.69     119.57       1.29 <
   6    7   15      61.35      95.51       1.24 <
   5   -3   13       1.65      72.18      19.58 <
  10   -1    2     185.51      67.22     183.62 o
   6   -4   11      -3.86      70.90       8.90 <
   7   15    1     802.65     132.06     682.43 o
   6   -8  -12     380.57      88.71     362.20 o
   4  -14   -3      29.94      66.31      26.17 <
   9   11   -2     -22.22     101.39     102.03 <
   3  -15   -5     295.35      79.16     217.67 o
  10    1   -5     121.04      99.92      80.09 <
   6   15   10     216.18      94.04     228.78 o
   8   -4    7     797.32     112.22     704.89 o
   8   -1  -11    -124.16      73.47       6.65 <
   8    1  -11     107.45      69.61      91.27 <
   5  -12   -9      -8.82     162.37      27.59 <
   3  -15   -4     141.80      95.88     192.32 <
   9   12    6     101.39      52.71      95.72 <
   4   -8  -15     450.37      85.41     395.82 o
   7   14   -2      24.43      50.69       0.24 <
   1   13   15     531.55     140.88     330.85 o
   8   -7   -7      40.59      96.98       4.66 <
   6    6  -12     108.37      67.04     123.68 <
   8    8   -8    -101.39      44.08       2.03 <
   4   -1  -16      22.22      42.43      44.40 <
  10    8   -2      68.51      62.63      59.99 <
   7   12   12     469.65      90.92     534.54 o
   3  -14  -10     542.57     109.29     691.02 o
   6   10   -9     -29.20      82.47       3.25 <
   9    7   10     183.67     162.73     185.55 <
   2   14   -6      54.37     119.20      24.66 <
   6    4  -13      45.92      71.45      36.06 <
   5    6   16     -34.90      93.49       3.40 <
   1   16   11     120.31     115.90      75.80 <
   6   11   14     -67.22      65.39      19.63 <
   9    5   10      17.27      47.39      34.95 <
   0    0   17      86.14      81.73      92.95 <
   5   15   -3      29.76      81.73       8.43 <
   3    4  -15      77.14      50.51       0.80 <
   6    1   14     110.75      75.31      24.09 <
   4  -14   -6     203.69      75.49     180.06 o
  10    4   -5      65.75      61.35      46.40 <
  10    6   -4     212.14      79.90     137.52 o
   6    5   15     237.86      76.96     216.84 o
   9   -5    1     184.96     180.18     182.17 <
   4   -3   14     174.86     115.35     261.29 <
   3   14   14     178.35     220.41      99.75 <
   2   10  -11     -25.53      51.06       4.74 <
   1  -16   -1     585.00     112.78     623.75 o
   8    4   12      72.18      80.63      42.55 <
   0   13   -7     252.18     206.63     279.46 <
   6   11   -8     185.69      88.35       1.40 o
   8   -2    9     919.28     160.35     942.40 o
   8   -8   -3     165.31      52.53     222.34 o
   2  -12    7     723.12     110.94     859.39 o
   2   16   -2     101.57      82.29      51.61 <
   2   15   13     -76.78     104.51      30.21 <
   2   -1  -17     231.43      53.63     172.36 o
   7   13   -4     661.22     119.02     490.72 o
   5    7   16     114.43     101.75     234.85 <
   5   11   15     962.63     270.18     966.57 o
   8   11   -5     277.90      63.37     171.74 o
   1  -14  -13    1342.83     199.10     957.73 o
  10    8    6     137.57      66.86     175.92 o
   1   15   -4     -22.96      70.35      23.04 <
   5   -5  -15     553.59      94.78     623.49 o
   8   12   10     159.80      62.45     210.58 o
   7   -9    2     124.53      55.29     154.67 o
   8   -8   -2    1935.36     227.57    1808.86 o
   7  -10   -3    1088.45     196.53    1081.52 o
   7   -2   11     197.45      74.02     174.83 o
   3   16   -2     547.90     105.80     515.62 o
   3  -15   -6     159.80      83.57      69.87 <
   9   -3    5     756.55     102.31     911.38 o
   2   11  -10     168.61      78.61     336.20 o
   7   -9   -8     119.94      61.16     200.82 <
   4    3  -15     209.75      50.51     232.62 o
   4   -5  -16      98.08      63.73     127.34 <
   3    3   17      49.59      70.53      15.74 <
  10    9    5     152.26      48.12     165.96 o
   4  -11    6     740.20     200.02    1007.89 o
   3   -8  -16      57.12      60.43     109.06 <
   7   -5  -12      42.43      65.57      17.89 <
   5  -11    4     126.18      78.43     168.94 <
   1    0  -17      -7.35      34.71       1.44 <
   1   10  -11     101.39      51.24       5.40 <
   6   -4  -14      67.04      52.35      17.81 <
   7  -10   -4     900.37     119.02    1001.62 o
   5  -11  -11      29.94      55.65      20.58 <
   9    0    8     666.73      91.47     594.41 o
   9   11    8     -66.31      49.59       6.29 <
   5    5   16     934.71     141.24    1075.71 o
   9   -5   -5     229.96      60.43     287.19 o
   9   12    0      34.35      73.84      43.71 <
   5  -13   -4     -86.69      61.90       1.12 <
   3  -15   -3    1079.08     151.16    1085.60 o
   3   14   -6       1.47      65.39      51.89 <
   6    8   15     589.22     112.22     572.92 o
   3  -13  -12     959.69     139.41    1215.21 o
   3  -13    4     718.35     119.20     648.20 o
   8    1   11    1113.24     182.20    1038.53 o
   4   17    2       1.65      24.98      73.32 <
   3   -8   11     335.94     117.37     385.74 o
   3  -10  -15     595.47      99.00     729.66 o
   8   -8   -4     185.14     116.45     172.36 <
   4   -7   11     -46.47      91.65       0.70 <
   9    9   -5      73.47      60.43       0.32 <
  10    1    5       9.73      83.75      17.65 <
   1   17    8    1646.44     292.77    1481.14 o
   6    1  -14     211.04      43.90     170.63 o
   5   14   -5     559.84     105.06     533.23 o
  10   -1   -4     185.88     142.53     256.09 <
   9   10    9     474.06      73.29     478.08 o
   4  -13  -10    -156.86     156.49       0.52 <
   6    9  -10     453.67     146.02     333.64 o
   4   -8   10      16.16      66.86       4.11 <
  10    0    4     217.65      74.20     223.60 o
   1   17    2     580.59     128.57     673.79 o
   5  -13   -5     483.79     101.39     455.11 o
   7  -10   -2    1849.04     258.43    1578.83 o
  10   -2   -1     335.57      77.88     239.90 o
   2   -7  -17     164.39      70.90     221.14 o
   8    5  -10     -45.37      83.94       5.53 <
   8    2  -11      81.73      67.78     188.06 <
   2  -14  -12     -51.98     121.59       6.32 <
   2    9  -12      51.24      49.78      76.02 <
   9    8   -6      -7.35      60.43       0.08 <
   8   -2  -11     303.43      84.86     328.55 o
   8   14    1      93.31      58.41     130.36 <
   1   11  -10     611.45     115.16     422.19 o
   3   13   15      31.41     127.65      23.17 <
   5  -13   -3     731.02     143.63     735.25 o
   3    6  -14     119.39      49.22      46.80 o
   1    9  -12     189.18      78.98     130.39 o
   7   14   10      72.18      87.06      60.92 <
   4  -14   -2     133.35      93.67     185.65 <
   7   -7    6     488.20     204.98     463.04 o
   3   -9   10     146.75      74.39      41.72 <
   3   15   13     499.96     101.57     486.38 o
   7    6  -11      71.08      90.18      22.11 <
   8   11   11      26.63      50.51      32.87 <
   9    8   10      60.80      53.63      13.54 <
   4  -11  -13      66.49     157.59     117.56 <
   4   17    8      18.37      59.88       0.36 <
   8   -5    6     212.33      70.71     197.15 o
   2    1   17    2084.14     304.16    2030.56 o
   5   11   -9     666.37     109.10     652.74 o
   6  -10  -10    1057.77     158.33    1110.87 o
   8   -8   -1     663.98      90.37     630.40 o
   5    1  -15      54.92     158.69      84.93 <
  10    0   -5     -15.43     112.59      63.78 <
  10   -2   -2     195.80      59.88     105.82 o
   2  -15  -10      25.71      84.12      75.94 <
   5   10  -10     937.83     131.14     597.96 o
   9    5   -8     211.22      93.31     188.70 o
   9    4   10     112.96      51.24      75.54 o
   4  -13    2     931.04     184.04     820.19 o
   1   15   13     240.61     259.16     214.24 <
   8    9   12     870.61     149.33     843.67 o
   1  -16   -9     268.90      82.84     201.27 o
   5    4  -14     225.00     334.47     141.97 <
   6   14   -4      39.86      60.06      33.24 <
   3   17    1      48.67      74.57     116.54 <
   5    8   16     227.20      79.71     208.21 o
   2   17    1     218.94      65.75     228.15 o
  10   -2    0      33.24      74.20      81.77 <
  10    6    7      15.61      58.96       6.31 <
   6  -11   -8    1431.00     178.71    1500.50 o
   4   15   -4     182.57      69.98     138.40 o
   7  -10   -5     -12.49      42.80       1.86 <
   0   16   -1     -47.94      54.92       1.30 <
   3   -7   12      66.12      96.98      90.97 <
  10    5    7      37.29      59.88       9.49 <
   8   13    9     106.71      56.02      57.61 <
   1   14   -6     373.59      83.57     409.66 o
   7   15    8     -34.90      82.65      20.55 <
  10    9   -1       8.08      44.63      61.15 <
   0   17    5     209.57      77.51     264.66 o
   5    6  -13     157.59      45.00      98.86 o
   7   10   -8     256.96     138.49      13.50 <
   6   15   -2     508.22      97.90     483.73 o
   6    4   15     327.49      86.33     326.49 o
   5   14   13     239.69     122.51     258.82 <
   3  -12    6     497.02     108.92     568.69 o
   2   17    9     137.57     104.69     175.28 <
   6   12   -7     267.98     137.39     222.51 <
   1  -12    8      -0.73      65.02      11.21 <
   6  -11    1     -61.53      60.24       0.64 <
   7    4  -12     350.82     110.02      96.44 o
   7    6   14     446.33     112.41     463.20 o
   9    1   -9     292.59      88.35     257.50 o
   1    0   17      17.82      57.49      52.10 <
   4    7  -13      57.49     237.49      10.95 <
   7   -1  -13      92.02      91.65      29.93 <
   8   13   -2     117.55     125.26     160.35 <
   9   10   -4     137.94      67.78     179.44 o
   7    7   14      23.33     107.08      26.56 <
   5  -10    6     127.65      64.10      72.22 <
   4   16   11     166.59     106.71      70.56 <
   4    1   16     315.73     120.12     232.27 o
   2  -15    1     -11.39      62.27       0.43 <
   1    3  -16     841.77     109.29     914.86 o
   5   17    5     414.37      99.73     445.55 o
   6   16    8     647.08     121.04     602.41 o
   3   17    9     354.31      95.51     344.43 o
   6   16    1     -14.14      94.41       4.41 <
   4  -14   -7     547.53     108.18     491.92 o
   2   12   -9      76.78      79.35     116.32 <
   6   -8    7      94.04      78.80      64.84 <
   0   17    6    3182.32     401.14    3218.61 o
   3   11  -10     968.51     142.53     725.55 o
   3   10  -11       7.35      47.75      25.57 <
   3  -15   -7    3893.13     453.31    3280.15 o
   4    0  -16     250.16      56.02     322.74 o
   4   -6   12      56.57     121.78       1.28 <
   5   16   10     208.47      95.88     205.28 o
   9   -4   -7      66.67      55.65       4.05 <
  10   10    3     -42.43      35.27      54.94 <
  10    5   -5      44.63     117.18      71.11 <
   0   17    4     412.71     101.02     488.50 o
   8   14    7     168.61      78.61       4.54 o
  10    2    6      25.35      91.65      35.41 <
  10   10    2       0.00      18.37      63.34 <
   3    9   17     267.61     109.29     269.56 o
   1   10   17      99.18     100.84      69.49 <
   4  -10  -14     615.30     100.47     609.43 o
   9    0   -9     152.82     133.53     243.94 <
   7   11   -7    1205.08     149.88     881.63 o
   5   17    4      14.51      78.43      37.23 <
   6   -3   12    1405.47     189.18    1336.97 o
   7    0  -13      -7.90     166.78       2.74 <
   5  -13   -6     281.57     186.98     252.55 <
   6   -7  -13      66.86     225.92      50.46 <
   5    4   16     321.24     114.61     217.80 o
   5   -8  -14       3.86      75.12      44.12 <
   8    7   -9      23.88      47.75       1.19 <
   9    2   -9     -25.53      66.49       0.33 <
   2   12   16     407.75     117.73     335.92 o
  10   -1    3     156.86      72.92      96.70 o
   8   -8   -5     -64.84      62.08      36.15 <
  10    7    7     143.82      75.86     197.20 <
   4   -9    9     456.24     164.20     508.74 o
   1    5  -15     362.02      63.55     604.79 o
   8   -1   10      73.29      63.73       1.58 <
   1   -6   14     234.18      83.39     308.70 o
   0    3  -16     178.71     149.14     233.38 <
   7   -2  -13    1691.63     317.94    1499.16 o
   1   12   16    1229.87     174.49    1200.42 o
   1   16   -2     396.73      74.02     298.68 o
   7    9   -9     859.41     141.98     715.68 o
   3  -15   -2     476.63     103.78     440.65 o
   5   16   -1      91.10      72.37     139.88 <
   3    2  -16       9.18      40.78      14.69 <
   5  -12    2      11.57      48.86       0.62 <
   5   13   14    1312.53     184.78    1348.43 o
   5  -13   -2     309.49      83.20     328.74 o
   5   17    6     161.82      89.27     220.85 <
   1  -11  -16      13.96     121.22      25.34 <
   7  -10   -1     493.16      88.35     562.96 o
   9   12    7      25.53      42.06       9.48 <
   7    5   14     778.59     119.20     850.70 o
   0   13   15     171.73     167.14     120.68 <
  10    4    7      69.80      60.24      30.89 <
   7   15    0     267.06      70.16     306.59 o
   8    3   12     450.37      89.08     462.20 o
   9    7   -7     462.86      85.59     346.15 o
   5   12   -8    1235.57     274.41    1042.87 o
   8   -6   -9      28.84      71.27      30.94 <
  10   -2   -3     876.86     115.71     857.94 o
   0   14   14     107.45      76.59     123.84 <
   2  -10  -16     902.57     150.80     737.94 o
   7   11   13     379.84     114.24     268.56 o
   9   -3   -8     330.80      63.37     368.60 o
   6    9   15      45.92      70.35     125.10 <
   2   10   17     270.37     108.73     319.10 o
   4  -12  -12      18.73      82.47       4.84 <
   6   14   12     521.08     117.73     595.51 o
   2  -16   -5     107.45      68.51     128.90 <
   6   13   13      77.14      96.80      38.42 <
   5    9  -11     186.80      66.67     271.24 o
   4   16   -2     167.69      65.94     162.39 o
   7   -7  -11     137.75     132.80      85.00 <
  10   -2    1     253.84      72.18     201.92 o
   7   -8  -10     509.33     163.29     478.11 o
   1   -9  -17     435.31      92.57     369.15 o
   7    8   14      21.31      93.67      10.68 <
   9   -4    4      32.14      47.94       1.98 <
   3  -14    2     254.57      81.55     269.45 o
   9   -5    2     503.63     107.08     472.82 o
   3   -3  -17     402.24      68.14     314.88 o
   8   12   -4     117.55     117.92      41.06 <
  10   10    4       5.51      42.43      26.92 <
   3   -4  -17     103.22      60.06      65.51 <
   1   12   -9     892.28     141.43     829.18 o
   4   -6  -16     843.98     267.06     784.68 o
   3  -10    9      85.96     125.63     149.59 <
  10   10    1      41.51      73.84      14.42 <
   2  -16   -4      83.20      66.12      72.15 <
   2   -2   16     -27.92      96.80      36.90 <
   1    8  -13     -45.92      53.45       0.18 <
  10    9    6     380.20      72.55     422.55 o
   5   15   12    1036.83     164.75    1127.11 o
   0   17    7     432.92      94.96     224.02 o
   3   12   -9     438.61      91.65     382.14 o
   0   10  -11      38.39     111.67      29.86 <
   5   -7   10     327.12      87.61     303.81 o
   9    1    9     204.06     115.90     217.89 <
   2   -9   11     299.94      85.96     269.09 o
   6    8  -11     547.53     126.55     238.48 o
   8   -8    0     522.73      87.61     518.46 o
   3    9  -12     189.18      59.69     161.10 o
   2  -16   -6     305.63      73.65     358.34 o
   6   -5  -14     352.10     130.96     286.47 o
   2    0  -17      31.04      42.06      28.17 <
   5   17    3      45.73      64.65     155.30 <
   2    8  -13     133.90      53.45      56.29 o
   5   -6  -15    1018.83     137.02     990.31 o
   8   -3  -11     418.77     112.22     413.89 o
   9   -1   -9     -30.31      92.39      17.44 <
   8    3  -11      18.73      76.22       3.72 <
   7  -10   -6     474.61      83.94     461.27 o
   0   17    3      92.57     203.33      87.29 <
   8   -7    3     152.82     148.04     224.37 <
   5   -6   11     467.63      99.73     462.33 o
   2    5  -15      86.51      39.12      83.65 o
   1  -14    5      25.35      53.82      93.62 <
   3    2   17     408.31     141.98     427.71 o
   0    5  -15     547.35     148.22     535.30 o
   7    1  -13     -16.35      69.06       8.95 <
   8   -5  -10       8.27      63.18      33.39 <
   3   -3   15      15.43      68.88       0.08 <
   9    9   10      13.04      45.92      18.19 <
   4  -14   -1      58.41     112.41      20.53 <
   0    9  -12     -63.73      86.69       1.91 <
  10    8   -3     -76.41      60.24      12.95 <
   4   17    1      30.67      74.39       0.61 <
   4   14   -6      53.82     101.02      55.24 <
  10    7   -4      14.88      79.71       6.91 <
   3   -6   13      -9.00      85.22       9.84 <
   2   -8   12     359.45     139.04     312.74 o
   5    9   16     724.96     127.29     868.45 o
   4   11   16       5.51     101.39       2.58 <
   2    3  -16     108.37      38.02      96.23 o
   6    2  -14      44.08      73.47       0.07 <
  10    2   -6     193.04      92.75     152.75 o
   3   -1   16     226.29     105.06     148.72 o
   1  -16    0     438.61     229.22     459.18 <
   7    1   13    1392.06     195.61    1249.29 o
   4    6   17     144.73      80.27      89.56 <
   9   -5   -6     211.77      56.39     226.79 o
   0    5   18      43.35      52.35      19.96 <
   1   17    9     145.29     167.88     154.76 <
   4   14   14     369.55      93.31     418.88 o
   9    3   -9      88.90     144.73      11.18 <
   9   12   -1    1055.39     172.65     779.54 o
   3   -2  -17     -18.37      42.24       0.15 <
   7   -3  -13       3.86      72.92       9.55 <
   0   10   17     -25.35     101.57      67.07 <
   9    3   10      41.14      49.41       6.99 <
   1    5   18      25.71     142.90     147.13 <
   5   17    7     469.28     154.47     496.54 o
   3   -5  -17    1055.39     130.96    1166.68 o
   1   17    1      63.37      60.06       1.44 <
   0   16   11     819.92     130.04     579.50 o
   2   -4   15      59.51      72.18      36.84 <
   8   14    0     385.35     100.47     431.72 o
   7   12   -6     -10.84      89.45      39.16 <
   7   -1   12    1312.16     184.04    1463.74 o
  10    8    7     311.69      87.24     352.37 o
  10    3   -6     113.33      60.24      44.03 <
   2  -10   10     808.53     143.08     883.89 o
   2   16   12     485.26     126.00     430.25 o
  10   -1   -5      -2.94      73.84      22.53 <
   4    7   17      15.61     170.63      22.92 <
   1  -15  -12     -27.92      69.80      37.20 <
   1    6   18    2560.03     310.96    2596.67 o
   0    4   18     -42.43      50.51       6.54 <
   0   11  -10     429.06     142.90     544.30 o
   8   -7   -8     262.65      66.86     294.08 o
   9   11   -3    -101.39      62.08       0.49 <
   9   13    4     -38.57      44.27       0.96 <
   9   13    3     159.80      45.18     134.12 o
   5   -8    9     435.31     127.47     424.77 o
   2  -16   -3    1067.14     156.31     852.41 o
   1  -15    3     448.53      98.63     466.74 o
   6  -10    4     -58.41      67.59       3.75 <
   5  -13   -7     132.80      71.27      88.64 <
  10    1   -6     -14.14      63.18       7.30 <
   4    5   17     -39.12      70.16      15.96 <
   6    3   15     -25.16      98.27      94.01 <
   7    4   14      20.57      63.55       0.95 <
   9   -6   -2      38.20     140.69      25.49 <
   8   -6    5     520.35     231.06     756.90 o
   5   -2   14      -6.61     250.90     104.36 <
   0    6   18      81.00     108.18      19.63 <
   7    8  -10     189.18     135.55     103.80 <
   4   17    9     -20.76      73.65     105.16 <
   5    0   15     841.41     154.10     908.34 o
   2   -8  -17     313.35      75.86     394.58 o
   4   -5   13    1093.04     179.08    1023.20 o
   0   15   -4      72.18      65.02      84.66 <
   6   13   -6      38.57      54.37       7.71 <
   3   12   16      15.98      75.31      44.95 <
   3  -15   -8     351.92      85.59     415.63 o
   2  -14    4     928.83     132.24     906.19 o
   8   10   12     110.57     101.94      85.89 <
   4  -14   -8     717.61     119.94     729.61 o
  10   10    5       5.51      49.78      13.10 <
   1    4   18     614.20      98.82     609.28 o
  10    3    7     207.00     139.96      86.54 <
   4   15   13     134.63      95.88      80.15 <
   5  -12  -10       4.22      83.94      43.73 <
   9   -6   -3     141.06      55.84     104.77 o
   8   -8   -6     604.28     101.94     559.63 o
   5    3   16     707.69     123.24     752.04 o
   5  -13   -1     -21.31      94.96      85.58 <
  10   10    0      47.39      73.65      14.12 <
  10   -2   -4     354.49     128.20     327.22 o
   2  -16   -7     589.59     109.84     435.83 o
   3   16   12     148.78      75.86      47.18 <
   0    1  -17     347.69     125.63     288.68 o
  10    9   -2     639.73     116.08     454.42 o
   2   13   -8     357.24      84.12     328.73 o
   0   12   16     773.81     229.04     588.60 o
   7  -10    0     172.84      63.37     141.08 o
   5    2  -15     269.45      58.41     368.63 o
   9   -6   -1     173.94      71.45     165.32 o
   7    9   14     586.28     136.65     772.64 o
  10   -2    2      -2.57     103.59       6.74 <
   6  -12   -4       1.10      57.31       0.44 <
   1    1  -17     836.81     105.61     680.21 o
   6   15   11     540.55     120.67     690.70 o
   7   -9    3     291.12     187.35     246.46 <
   4  -10    8     733.22     135.92     746.48 o
   9   13    2     301.04      85.78     194.60 o
  10    6   -5      -7.16     210.67       2.86 <
   5   -5   12     124.16      78.24      35.54 <
   0   15   13      75.31      72.73      21.94 <
   7   -6  -12     216.55      70.16     187.76 o
   3  -15   -1    2095.53     259.53    1917.43 o
   6   12   14     253.47      78.43     301.51 o
   9   13    5      42.43      49.78       6.38 <
   7   -9   -9     -91.47      69.80      12.88 <
   1   -3   16     537.98     182.20     579.23 o
   5   13   -7      43.35      68.69     124.28 <
  10    0    5      62.45      59.69      29.44 <
   3   17    0       2.76      69.43      48.56 <
   3  -14  -11     -10.29      87.61      74.45 <
   7   14   -3      29.20     117.18      92.28 <
   6    0   14    1287.18     186.43    1111.51 o
   4    1  -16     -38.57      36.73       2.37 <
   4   13   15      92.02      99.92     164.34 <
   7   -8    5     261.55      91.29     218.50 o
   8   14    8     307.28      93.86     339.87 o
   6  -12   -3     453.12      94.96     484.00 o
   2   17    0     120.31      65.20     132.75 <
   0   17    8    2727.18     339.06    2366.43 o
   0    8  -13      80.08      99.18      12.96 <
   7   15    9     -54.92      67.96       7.71 <
   6   16    0     247.59      92.94     280.01 o
   6   16    9     250.71      75.67     150.48 o
   4   -9  -15     129.67      70.71      45.83 <
   1    7   18     389.57      81.00     411.35 o
   5   17    2     434.02      93.49     382.97 o
   9   11    9      60.80      62.82      40.37 <
   5    8  -12     147.12      49.59     107.32 o
  10    4   -6      85.96      97.71      44.77 <
   6    5  -13     400.59      91.29     516.55 o
   2   -7   13     -49.04      67.96      23.27 <
   1  -16  -10     835.90     139.04     807.65 o
   4    8   17    1299.49     247.04    1533.96 o
   2  -13    6      69.98     100.65       7.18 <
   3   -9  -16      20.76      50.14       5.58 <
   0    3   18      42.43      53.63      39.96 <
   0   14   -6     687.49     118.10     633.03 o
   6  -12   -5     286.71     236.94     402.44 <
   9    6   -8      91.65      76.41      64.52 <
   9   -2    7     935.81     124.16     938.93 o
   5   12   15      73.47     219.31      40.11 <
   2   17   10      -7.53      75.67       9.87 <
   0   17    2     135.73      75.49      63.31 <
  10    1    6     103.04      72.18      47.40 <
   9   -6   -4      35.27      59.69      51.17 <
   9   -2   -9      -4.59     110.57       4.59 <
   6  -11   -9     376.90      89.63     206.32 o
   3   10   17     185.33      83.94      91.08 o
   3   -1  -17     398.94      65.20     519.13 o
   6   10   15    1041.79     155.20    1168.38 o
  10    0   -6     438.79     225.92     343.40 <
   6   -9    6     162.37      69.80      95.56 o
   4    4   17     190.29     106.35     104.20 <
   4   -2   15     298.28      92.75     351.64 o
   1   16   12     101.39      74.75      74.35 <
   7    2  -13     400.59     113.69     415.36 o
   3   -6  -17      17.45      63.37      55.44 <
   8    0   11     587.39      96.06     604.08 o
   3   17   10    1015.34     164.57    1006.46 o
   3   13   -8      63.92      66.67      52.02 <
   7   -5    9     -28.29      76.59      63.27 <
   4   11  -10     -45.00     134.82       7.01 <
   2    0   17     105.24     132.61      75.40 <
  10   -1    4     144.55     149.14     145.19 <
   3    8  -13       0.00      18.37      10.44 <
   2   15   -5     299.39     104.51     314.15 o
   8    6  -10     201.67      88.53     103.33 o
   0    7   18     763.90     116.08     876.50 o
   1   -4  -18     290.39      81.37     274.43 o
   6  -11    2     679.96      94.41     769.68 o
   1   -5  -18      65.20     127.65      31.23 <
   3  -11    8      10.65     103.04       4.44 <
   8   -8    1     293.88      73.29     351.75 o
   8    2   12     800.08     116.27     915.36 o
   1  -13    7     670.77     112.22     761.39 o
   6   -2   13     965.20     161.26     829.87 o
   9   -3    6     105.98      53.08     134.73 <
   1   13   -8     580.96     124.90     551.77 o
   5   17    8     369.92      96.98     374.69 o
   7   13   12     283.59     119.75     365.20 o
   4    4  -15     230.14      49.96     188.80 o
   2    6   18     157.41      64.10     264.90 o
   7  -10   -7      51.24     121.59       7.28 <
   4   10  -11     926.26     138.49     586.46 o
   9    4   -9     122.14      87.06       7.97 <
   7   -4   10      20.57     102.49       0.22 <
   2  -13  -14      89.45      89.27      82.15 <
   9   -1    8     475.71      96.61     451.21 o
   1    3   18      34.35     148.78      33.97 <
   2  -11    9     244.29      80.63     203.15 o
   2  -16   -2     524.02     101.02     512.14 o
   7   -4  -13     132.80      77.14     105.90 <
   9   12    8     849.30     108.37     631.22 o
   2   16   -3     -39.31      85.22     105.50 <
   2    5   18      34.53      55.29       2.92 <
   4  -12    5    1401.98     190.65    1214.71 o
   3   15   -5      18.55      58.78     102.06 <
   0   12   -9    1423.83     188.08    1251.26 o
   6  -12   -2      87.24     133.35       1.74 <
   9   -6    0     -33.80      73.65       5.37 <
   4   -7  -16      15.98      56.20       1.25 <
   3   16   -3       6.24     164.75       2.55 <
   7   16    4     223.71      66.86     303.16 o
   1    7  -14     504.37     105.43     408.88 o
   2  -15  -11      95.33      95.69      49.50 <
   7   16    5     117.55      72.55     198.68 <
   4  -13  -11     121.59      91.47     153.35 <
   8   12   11      13.04      62.63       4.78 <
   5   -9    8      51.61      69.98      53.53 <
   7    5  -12     279.92     103.41      74.23 o
   2  -12  -15     -44.08      78.06      77.68 <
  10   -3   -1     383.51     110.94     454.66 o
   7   15   -1    1241.63     165.86     942.99 o
   8   10   -7      -5.51      68.33      32.41 <
   5   15   -4     241.71      90.73     223.95 o
   6   -9  -12     249.43      90.37     136.61 o
   7   -6    8      91.29      83.57      43.53 <
   9   -5    3     999.73     186.24     971.48 o
   4    6  -14     115.71      42.06     113.93 o
  10   -3   -2      44.27     124.71      14.60 <
   8   13   10     797.69     111.49     710.30 o
  10    6    8     194.69     128.02     203.18 <
   8   -4  -11     112.78      65.02      48.25 <
   9   13    1      81.55     111.67      76.27 <
   3  -12  -14      85.22      95.88     164.35 <
   8    4  -11      20.57      71.45      55.34 <
   5  -10  -13     104.33      70.35      73.79 <
   9   13    6     127.10      54.55     174.98 o
   4   12   -9      51.80      58.96       7.54 <
   5   10   16     508.04     129.86     456.99 o
  10    9    7      71.27      48.31       4.90 <
   7   14   11     193.96      92.39     125.12 o
   0   16   -2     383.88      91.29     358.25 o
   6    7  -12      84.12      99.18      15.13 <
   9   10   10     468.37      86.14     224.23 o
   4    0   16     431.45     134.45     462.38 o
   1   -5   15     225.00     154.47     288.32 <
   1   -1   17     212.33      83.20     307.21 o
   2    7  -14      45.92      69.61     145.84 <
   4  -14    0    1051.16     147.12    1041.48 o
   6  -12   -6     104.33      58.04      41.43 <
   8   13   -3     156.67     127.47      14.95 <
   1   -3  -18     283.77     105.24     269.65 o
   1   -6  -18     306.18     175.96     376.08 <
   2  -15    2      60.98      88.53     116.93 <
   6   -6  -14      21.31      72.37      20.91 <
   2  -16   -8     264.86      81.55     334.19 o
   7    3   14      87.61      58.78     133.82 <
   3    5  -15      25.53      47.75     139.46 <
   4  -13    3     772.71     114.98     635.59 o
  10    5    8     503.63      97.71     512.48 o
   2    7   18     152.45     106.53      63.46 <
   8    9   -8     308.75      99.55     280.78 o
   3   -5   14      93.49      72.18      87.10 <
   7   13   -5     222.43     133.53      67.21 <
   9    2   10     597.86     101.39     573.46 o
  10   10    6     115.71      49.22     178.46 o
   5   16   11    1002.49     162.18    1028.73 o
   5  -13   -8     207.37      90.92     181.11 o
   9   -4   -8      43.90     138.86      16.93 <
   7   16    3      86.51      75.12      68.13 <
   5  -11    5     165.86      69.98     200.18 o
   8    7   13     835.16     137.75     796.42 o
   8    6   13      -0.55      57.49      70.57 <
   9    6   11     254.75      62.08     234.73 o
   2    4   18      24.06     221.69      13.63 <
  10   -3    0     -29.57      54.37      24.38 <
  10    7    8     205.53      68.88     242.77 o
   1   11   17     602.63     148.22     530.54 o
   7   16    6     240.61      85.96     244.11 o
  10   10   -1      43.35      62.82      42.39 <
   5  -11  -12    2008.65     240.24    1947.20 o
   8   -4    8     677.20     108.18     707.18 o
   4   17    0      42.43      72.55      98.48 <
   3    1   17       4.04      72.37       2.38 <
   6   15   -3      34.16      51.61      23.26 <
   5   -7  -15      -2.39      69.06       6.20 <
   9    7   11      55.10      49.04      28.56 <
   2    1  -17     307.28      63.55     311.75 o
   8   11   -6     167.51      93.49      64.34 <
  10    2    7      51.06      63.73      75.47 <
   2   14   15    1321.16     200.39    1208.02 o
   5    5  -14     -18.37      38.57       1.78 <
   9    9   -6      -5.51      55.29      72.96 <
   1    8   18      93.67     141.61      45.82 <
   6    3  -14     747.55     141.06     652.19 o
   8   -3    9      58.59      59.33      16.01 <
   6  -10  -11     240.24      83.94     315.57 o
   5   16   -2     199.65      85.41     115.42 o
   8   15    4     162.00      68.33     108.71 o
   2   11   17      -1.10      25.53     135.09 <
   1   17   10     426.86     122.88     331.34 o
  10    5   -6      43.53      54.00      57.00 <
   8   14   -1    -101.39     108.73     141.14 <
   9   -5   -7     350.26     183.49     351.41 <
   0    2   18     166.41      60.24     202.51 o
   9   -6   -5     -67.04      51.43       0.79 <
  10   11    3     733.59     131.51     384.97 o
   7    7  -11      83.02      81.92      40.17 <
   4    9   17     597.49     117.55     583.00 o
   1  -13  -15      72.18     141.43      24.02 <
   4   16   12    1385.81     200.57    1319.88 o
  10   -2   -5     305.45     132.61     292.32 o
  10   -3   -3     109.84     181.10       0.82 <
   1   17    0     522.00     108.73     421.10 o
   9   12   -2     307.28     102.31     197.03 o
   7   12   13     -80.63      64.29       3.16 <
   5  -13    0      63.92      67.96      98.43 <
   4    9  -12     113.88      56.02      97.33 o
   7   10   14    1311.98     189.37    1450.69 o
   3    3  -16     487.10      80.63     522.25 o
   3  -15   -9    1945.65     254.75    2020.82 o
   1  -10  -17       8.08      98.63       3.45 <
   5  -12    3     588.30      93.67     572.59 o
   8   -8   -7      27.55     149.69      23.09 <
   3  -13    5      59.33     106.35       1.71 <
   5   -4   13     256.04     111.31     135.67 o
   3  -13  -13     302.33      83.39     304.57 o
   6    2   15      52.16      84.67       1.92 <
   9   10   -5     128.94      67.22      84.61 <
   3  -11  -15     -10.65      78.24     167.59 <
   7   -3   11     276.61     111.86     403.74 o
   8   15    5     203.69      75.12     331.90 o
   1   15   -5      55.10      77.14      27.52 <
  10   -2    3     915.24     137.75     823.58 o
   2   15   14     -14.14      72.73      45.56 <
   6   -8  -13     343.65      93.31     336.94 o
  10   11    2     186.98     102.67       3.95 <
   6   -6   10     194.33      81.92      80.84 o
   9    5   11       2.39      24.98       5.85 <
   4  -14   -9     189.92     135.55     154.73 <
   9   -4    5      -1.65      52.71       8.14 <
   2  -14  -13     146.02      69.80     143.72 o
   7  -10    1     683.63     105.24     832.15 o
   8   15    3     430.16      92.94     377.21 o
   5    2   16     -10.47      96.98       5.72 <
   1  -14  -14     -63.37      74.57       9.47 <
   4    3   17      24.80      73.47      28.90 <
   5   17    1     244.47     168.06     144.82 <
   8    5   13      39.31      64.29       3.41 <
   9    0    9      10.65      84.31      17.38 <
  10   -1   -6     136.47      81.73     176.52 <
   8    8   13     -47.20      74.39      50.96 <
   0   17    9     -23.33     108.37      83.95 <
   0    7  -14      67.96      90.37     143.92 <
  10    8   -4      -5.88     104.88       8.73 <
   4   -4   14     175.22     101.57      76.98 <
   1  -10   11     -87.80     214.35      47.94 <
   1  -16    1     239.14     140.88     453.42 <
  10   11    4     -14.51      40.22       5.76 <
  10    4    8     328.22     103.59     179.17 o
   9    8   -7    -108.37      76.78      38.71 <
   1   14   15     239.51      81.55     217.85 o
   4   17   10     229.41     104.69     316.97 o
   6  -12   -1     249.80      90.37     379.51 o
   1   -9   12     104.88      72.18      88.29 <
   0    8   18       0.73      51.24      14.42 <
   5   -9  -14      57.49      82.84      42.53 <
   2   -6   14       1.84      97.71     186.89 <
   8   -5    7      55.47      65.75      60.36 <
   1  -17   -5     -65.94     119.39      31.03 <
   3    0  -17     -25.53      43.71      23.61 <
   9    8   11     295.35      68.51     137.20 o
   1   16   -3     794.75     121.04     822.33 o
   6   14   -5    1001.75     193.22     794.52 o
   3  -15    0     429.24     120.49     366.01 o
   8   -7    4     622.28      92.94     660.47 o
   8   11   12     139.96      85.04      49.53 <
   0   17    1     262.47      87.98     142.35 o
   9   -6    1     -23.69      63.73       1.45 <
   3   -7  -17     219.49      85.59     301.93 o
   6   -7    9      -5.51     188.82      20.00 <
   6   -5   11      85.41      74.20      24.74 <
   8    0  -12     249.61     249.80     267.04 <
   3  -14    3      54.55      63.00      90.09 <
   7   -7    7      31.59     152.26       2.78 <
   1    2   18     362.75      73.65     416.39 o
   8    8   -9     582.24      86.51     509.11 o
   1  -17   -6    1335.85     191.57    1355.12 o
   4   16   -3      41.14      83.57     126.80 <
  10   -3    1     247.41      78.61     273.60 o
   2    8   18      40.96      74.94      57.14 <
   1    4  -16     196.35      51.98     298.78 o
   1   -2  -18      -3.67      44.27       8.19 <
   2   -9  -17     115.71      83.20     148.87 <
  10    8    8     -24.24      74.75     131.19 <
   7   16    2      66.49      82.10      92.39 <
   1   -7  -18       5.33      62.82      40.83 <
  10    9   -3     -23.88      80.63       0.94 <
   6   17    5     776.02     114.06     785.66 o
   9   -3   -9     237.67     136.65     291.11 <
   4  -11    7     205.90     180.55      37.33 <
   8   -6  -10     124.90     159.43     119.68 <
  11    4    1     441.55     125.08     417.71 o
   8   -1  -12      80.08      76.59      97.65 <
  10    7   -5     993.49     275.88     700.22 o
   2   14   -7     267.61      79.35     302.52 o
   5   14   -6      50.88      67.41       0.91 <
   3   14   15     110.39      78.24       4.31 <
   3   18    5     244.47      87.98     222.85 o
   7    0   13      44.82      76.96       3.10 <
   7    3  -13    -101.39      75.12       0.66 <
   8   -2   10      69.61     129.67       0.86 <
   4   13   -8     -57.67     135.73       2.18 <
   4   12   16     837.55     156.49     926.38 o
   4   15   -5      99.00      88.53     159.16 <
   3   15   14      16.16     107.08      38.87 <
   1  -17   -4     410.88      96.98     337.11 o
  11    5    1     144.55      98.27     147.54 <
   2  -16   -1     476.82     156.67     663.07 o
   8   15    6     -40.22      71.27      14.43 <
   7   16    7     115.71      83.94      53.23 <
  10   11    1     627.43     212.69     575.21 o
   6   17    4     547.53      92.20     689.32 o
   5   -3  -16      81.00      39.49      57.79 o
  11    4    0     273.49     182.94     182.50 <
   5   -2  -16     -27.37      49.22       0.23 <
   6  -12   -7     300.49      94.04     388.98 o
   8   14    9     113.88      85.04     128.28 <
   1   15   14     243.37     143.26     211.52 <
   2  -11  -16     201.31      78.80     192.05 o
   3   18    6     -44.82      72.37      13.05 <
   5    7  -13      10.84      34.71      46.24 <
   2   18    5      95.69      71.27     224.78 <
   5   17    9     726.43     135.92     790.22 o
   4    2  -16     -62.27      49.41       2.52 <
   9   13    0     219.86      94.22      63.34 o
   8   -7   -9     100.10      56.94     118.93 <
   2    3   18     103.78      55.65     172.90 <
   5    3  -15     127.10      52.71     129.09 o
   2   13   16      29.20     113.88      79.22 <
   0   11   17     269.08      85.04     361.65 o
  10    2   -7     155.75      83.39     107.50 <
   9   13    7     365.33      69.24     355.58 o
   8    1  -12      -0.18     121.96       6.76 <
   2   18    6      40.78      73.65     140.94 <
   8   15    2     270.92      72.73     185.34 o
   6   17    6      81.00      59.33      10.29 <
  11    5    2     175.59     107.63     173.24 <
   1  -11   10    1011.67     330.61     913.19 o
   7   -8  -11     959.88     140.33    1004.58 o
   8   12   -5      18.37      56.94      15.09 <
   6   -2  -15     553.59      78.98     502.01 o
  10   -3   -4     756.92     121.04     732.64 o
   1  -12  -16     580.22     133.71     574.69 o
   6   16   -1      74.02      78.80      34.12 <
   6   16   10     323.45     122.88     457.05 o
  11    5    0      -3.49      85.04       0.78 <
  11    4    2     -38.57      86.33      23.70 <
   9    5   -9     495.18     100.10     339.21 o
   3   18    4     167.88     100.10     212.93 <
   3   14   -7      15.61      80.27       2.25 <
   7   -5  -13     -27.92     118.47      28.13 <
   9   11   -4      -9.18      51.61      14.18 <
   0    4  -16     856.65     145.47     820.47 o
  10    1   -7     -59.51      87.24      14.62 <
   8   -8    2    1165.41     394.16    1303.38 o
   2  -12    8      31.78      64.10      12.48 <
  11    3    0      63.73      88.71       0.92 <
  10   11    5     433.84      67.59     505.76 o
   1   -8   13     625.77     120.12     703.61 o
   0   16   12     159.61     106.71     147.29 <
   9    4   11     556.35     105.61     597.86 o
   3    7  -14      36.55      60.61       8.34 <
   6   11   15     189.73      76.59     184.62 o
   9    1  -10      -9.00     107.08       0.43 <
  11    3    1      87.61      68.69     131.69 <
   1   13   16     -28.10     109.29      21.55 <
   3   17   -1     454.77     158.33     437.70 o
   7  -10   -8    1644.06     197.08    1494.95 o
   7   15   10     149.14      96.43     370.70 <
   6   -1  -15      38.57      47.94      92.30 <
   5   14   14      91.29      73.10      47.22 <
   0   13   -8      74.02      72.73      19.81 <
   9    0  -10      53.08      67.22      21.59 <
   4  -11  -14      59.51      80.63      22.42 <
   2   18    4     417.12     253.65     629.30 <
   2   17   -1     -11.02      58.96      24.06 <
   6   11   -9     490.96     118.84     391.17 o
   1  -17   -7     134.63      71.63     157.32 <
  10    3   -7      -7.90      75.31       0.83 <
   5   -1  -16     -29.20      45.73       2.65 <
   8    4   13     495.92     152.82     543.00 o
   8   -2  -12      96.06      72.92      14.28 <
   5  -10    7      78.06     131.14      13.70 <
   6   14   13      55.47      99.37     122.75 <
   2  -16   -9     386.45     110.20     378.43 o
   8    9   13      -8.08      74.94      14.39 <
   5   -4  -16      60.80      53.63      26.27 <
   8   -9   -3     108.73     155.39     159.64 <
   6   -3  -15      54.18      75.12      37.42 <
   4  -12  -13     915.06     146.75     987.05 o
  11    4   -1     340.71     118.10     162.65 o
  11    6    1     108.73      83.02      98.99 <
   3   -2   16      55.10     103.78      69.23 <
  10    0    6     -42.61     103.41      21.16 <
   3   11   17    1601.26     225.73    1608.28 o
   2   -3   16     369.18      95.88     372.18 o
   2   -4  -18     400.59      72.37     447.79 o
   5   15   13     292.22     112.41     347.71 o
   2   17   11     200.75      84.49     176.29 o
   6   17    3     103.22     100.65       8.82 <
   1  -16  -11      59.14     112.59       2.88 <
   3   18    7     486.00     120.67     542.32 o
   6   10  -10     244.65     137.20     112.75 <
  11    6    2     463.77     119.75     337.44 o
   5  -12  -11     122.33      72.55     245.24 <
   2    4  -16     404.08      71.08     573.95 o
   1    2  -17     569.75      79.16     461.24 o
   3  -12    7      40.78     102.49      14.41 <
  10   -1    5     117.37      85.78     128.79 <
   1  -17   -3     -12.12      68.14      32.64 <
   9    7   -8      54.92      64.10      21.60 <
   5   -1   15     203.88     106.71     241.60 <
  11    3   -1     308.57     111.12     306.79 o
  10   10    7     113.88      61.53      93.43 <
   0    2  -17     778.96     124.35     836.76 o
   2   18    7     476.82     121.41     583.66 o
   9   -6   -6     228.12     235.47     252.31 <
   7   -9    4       9.18      62.27      25.08 <
   3   17   11     139.04     119.39      79.83 <
   8   -9   -4      35.82      56.20       2.89 <
   8    1   12     348.06      80.08     374.98 o
   1    9   18      27.73     105.24       0.40 <
   9    2  -10     -56.57      70.53      31.44 <
   2   -5  -18     292.41      57.86     377.85 o
   6   -8    8     348.98     117.18     294.25 o
   3    6   18     461.57      94.22     455.52 o
  10    3    8     173.75      65.02     144.31 o
   8   -9   -2      45.73      88.71       8.18 <
   9    9   11     125.08      61.53      21.29 o
   7   -7  -12      28.47      86.14       2.28 <
   6   -4   12     251.08     114.06     183.33 o
   1   14   -7     144.37      81.18     116.31 <
   7    2   14      46.29     100.65      10.98 <
  11    3    2       3.12      51.61       3.17 <
   2   16   13    -155.02     171.18       9.57 <
   7   -9  -10      90.00      68.33      38.42 <
   4    8  -13     490.96      88.71     636.10 o
   6  -11  -10     538.16     256.04     531.10 o
   9   12    9     513.92      82.10     615.18 o
  11    5    3      31.96      61.35       0.27 <
   0    1   18      38.94      57.67      66.17 <
  10   10   -2     -67.22      68.69       2.66 <
   2   -3  -18     -13.04      55.29       7.84 <
   4   -8  -16     719.45     185.14     855.41 o
  11    5   -1     -92.57     137.02      17.35 <
   6  -10    5     463.96      98.63     410.76 o
   8   -6    6      72.92      63.37     105.72 <
  11    6    0     661.59     234.00     410.20 o
  10    6   -6     250.16      62.27     193.74 o
   6   12   -8     334.84     105.98      13.18 o
  10    0   -7     102.86     208.29     196.83 <
   5   11   16      87.98     105.80      15.85 <
   5  -13   -9    1216.28     360.92    1209.21 o
   1  -15  -13     -70.16      76.41      23.17 <
   7   -2   12     292.22     117.18     328.51 o
   6   17    7     346.04      82.65     301.79 o
   4   10   17      42.80     112.59      52.76 <
   8   -5  -11     453.86      89.45     466.55 o
   9   -1  -10     267.24     101.94     200.16 o
   1    6  -15     154.47      78.24     242.51 <
   8    5  -11      13.22      81.18      39.35 <
   4   18    5    1059.43     150.98    1009.32 o
   3   18    3     -40.96      76.04       7.72 <
   4  -14    1     -63.18      77.14      23.42 <
   1  -15    4     152.08     331.90      78.29 <
   9   11   10     261.00      61.35     211.23 o
   3    5   18     246.49      67.96     237.43 o
   6    0  -15      71.27      37.65      86.84 <
   3    7   18     136.29     138.67      72.91 <
   7   11   -8     339.61     146.20     262.35 o
   8    2  -12     670.04     158.51     600.59 o
   8   15    7    1622.93     208.47    1486.20 o
  10   11    0       0.00      69.61       0.11 <
   3   13   16     249.61     107.27     279.46 o
   6    7   16     -88.53     108.00       7.62 <
  11    2    0     607.04     148.96     302.19 o
  11    4    3     365.14      99.18     369.87 o
   7   10   -9      45.92      91.65      26.80 <
   6   15   12     -19.47     103.96       9.79 <
   6  -11    3     766.10     114.43     751.69 o
   6  -12    0     379.47      99.00     439.02 o
   6    6   16     787.96     130.78     861.50 o
   6   13   14     505.47     106.90     559.95 o
   9   -5    4     787.22     258.98     958.24 o
   4   18    6      18.18      65.94      50.24 <
  10   -3    2      69.80      62.08      17.77 <
   3  -14  -12     238.96      78.43     267.09 o
   6   -1   14      92.57     129.86      69.43 <
  10    9    8     976.04     129.86    1058.65 o
   2   -1   17     -55.65      98.63       2.82 <
  10    1    7     313.35      75.86     302.71 o
  11    6    3     -33.06      47.75      19.53 <
   3  -10  -16      27.55      63.00      32.77 <
   9    1   10       6.24      58.78       3.44 <
   2   18    3     274.59     197.82     201.87 <
   7   16    1     -36.55      76.96       3.45 <
   7   15   -2       9.18      63.55      65.41 <
   3   16   13     128.20      76.41     163.19 <
   0   14   15      29.76      75.67      53.38 <
   7   14   -4     152.26     130.96     219.52 <
   4   -3  -17     176.51      63.18     122.17 o
  11    2    1     339.24      74.39     303.00 o
  10   -2   -6      75.49      86.33     103.83 <
   4    2   17      67.22      70.35      26.88 <
   2    9   18     789.06     182.39     687.44 o
   4   18    4     457.35      95.88     396.51 o
  10    4   -7      92.57     124.16      49.40 <
   6   -7  -14     225.18      98.82     218.27 o
   7   16    8      67.78      89.63      64.95 <
   5  -13    1     250.53      88.90     288.02 o
   1   -1  -18     -53.08      40.59       3.98 <
   5   13   15     362.75     249.80     408.48 <
   1   -8  -18     -66.67     121.04     130.35 <
   7   11   14      82.84      99.37     108.99 <
  11    2   -1     244.10     105.98     249.37 o
   3   -4   15      77.51      68.88      29.45 <
   8   15    1      66.49      67.41     113.41 <
   6   -4  -15     -34.90      91.10       0.31 <
   2    6  -15      81.00      39.49      85.76 o
   1  -14    6     183.31      65.57     133.25 o
   9   -6    2       5.51      79.71       3.18 <
   6    6  -13     154.47      73.29      97.34 o
   7  -11   -4      57.86      87.43      11.78 <
  10   -2    4     142.16      71.08      23.30 <
   8   -9   -5     210.67      83.57     154.75 o
   4  -10  -15      39.12      64.10      30.91 <
   8    7  -10     -11.57      80.27       0.02 <
   4   -4  -17     251.45      53.82      98.33 o
   0    9   18    1048.22     177.43     980.33 o
   2   -6  -18     135.92      65.20     174.23 o
   5   17    0      27.55      65.94       2.03 <
   8   -1   11      92.57      73.65      91.02 <
   1   18    5     212.51      79.35     261.85 o
   5    0  -16     994.96     124.71     810.41 o
   7  -11   -3      70.71      90.92       0.69 <
   8   -8   -8      37.29     101.39      91.25 <
   8   -9   -1     -25.16      64.65       2.05 <
   4   17   -1      19.10      86.51      11.90 <
  10   11    6      42.43      40.78       7.28 <
   6    9  -11     617.88     130.41     284.82 o
   5   -3   14     287.82     119.39     192.91 o
   2  -14    5     202.78      81.37     154.06 o
   3  -15  -10     177.24     155.02     307.78 <
   4   -2  -17     206.08      55.65     214.84 o
   1   18    6       6.24     147.49      28.34 <
   1  -12    9     127.84      84.49      88.06 <
   0   17   10     598.96     138.12     610.96 o
   5   -5  -16     -41.69     105.43       1.34 <
  11    3   -2      56.02     122.88      39.30 <
   1  -17   -8     -73.84     149.51      33.85 <
  11    4   -2      51.98     100.29     107.96 <
   4   -8   11     -30.49     110.02      42.19 <
   2   11  -11     368.63      91.84     334.36 o
   6    8   16     118.84     106.16      11.36 <
   5   11  -10     -29.39      60.61      22.96 <
  11    7    2     -48.49     111.12     107.90 <
   0   15   -5     112.22      55.47      60.43 o
   6    5   16     190.65     107.45     309.88 <
   8   -3  -12     275.88     101.94     224.01 o
   8   14   -2    -106.71      82.29       0.55 <
  11    7    1     -34.90      81.92       1.69 <
   7   -8    6      43.53      61.35      54.14 <
   3   18    8      10.65      74.02      91.23 <
   3    1  -17     395.45      67.22     408.56 o
   6   17    2      74.02      68.88       5.01 <
   2    2   18      89.82     116.45     116.05 <
   7  -10    2     470.75      79.90     466.37 o
   1    1   18     540.92     127.10     518.36 o
  10   -3   -5     -47.57     105.06      35.61 <
   7   12   -7      42.43      90.37       5.53 <
   6    4  -14      89.63      91.84      62.33 <
   3    0   17      54.73      72.73      14.43 <
   7    6  -12      27.37      81.37     116.18 <
   9    3  -10     413.63     114.06     337.25 o
   1   -7   14     375.24     245.94     498.67 <
   1   17   11      12.12     107.82       6.70 <
   6  -12   -8      -1.29      80.45       2.27 <
   9    3   11      85.04      96.80      48.93 <
   2   -2  -18       3.67      40.59      91.77 <
   6    1   15     115.71      82.84      70.42 <
   1   16   13      65.02      72.18       1.70 <
   2  -15  -12      -6.06      88.53      15.07 <
   2   18    8      70.90     103.04     101.21 <
   4   18    7    1199.75     186.24    1109.84 o
   2   10  -12     258.24      67.22     276.43 o
   5   -8  -15     406.10     210.49     279.95 <
   3    4   18     -49.59     101.39      37.38 <
   0    6  -15     513.92     106.53     598.87 o
   3   -8  -17       6.43      56.39       6.96 <
  11    6   -1      48.12      68.14       9.16 <
   1   17   -1      80.27      65.39      12.15 <
  11    3    3      20.94      66.67      10.81 <
   9   -5   -8       8.45      54.92       0.58 <
   4   15   14     366.24     143.45     334.66 o
   4  -14  -10     837.00     132.43     729.06 o
   2    2  -17     185.69      49.22     116.88 o
   7    9  -10     266.69     147.86     251.16 <
   1   18    4     126.18     104.88     288.53 <
   0   17    0    1977.06     285.24    1847.32 o
   3    8   18      85.22     108.92     172.94 <
   0   13   16     658.65     122.69     810.61 o
   5    1   16     145.84      81.18     171.37 <
   9   12   -3     131.88     125.82      15.44 <
   3   -9   11      57.86      69.24       7.32 <
   4   -7   12     -71.45     105.43      39.97 <
   4   14   -7     -56.02      75.31       0.52 <
   7  -11   -5      66.67      70.71     130.65 <
   9   13   -1     240.61     123.43      58.05 <
   8   13   11     255.49     104.51     220.37 o
   1  -17   -2     106.16     107.27       3.07 <
   7    7   15     207.37      76.41     136.60 o
   5    6   17     226.65      83.57     281.22 o
  11    2    2     727.16     115.90     618.49 o
   5   12   -9     331.90      69.43     240.01 o
   9   14    4      73.47      44.82      32.47 <
   5    7   17    1013.14     223.16     997.05 o
   3   -8   12     206.08      88.16     154.23 o
   2   -5   15     470.57     102.31     543.67 o
   5   10  -11     143.26     105.43     205.32 <
   0   15   14     145.84     108.55     225.37 <
   4   14   15     -32.69     107.08     117.61 <
   9   -2    8    -126.18      78.61       0.93 <
   2  -16    0      72.92      65.20      52.16 <
   4   -1   16     814.59     142.71     854.31 o
   7  -11   -2      16.53      66.12      13.86 <
   7   -1  -14     101.20     122.14     137.27 <
   4  -15   -5     -40.59      63.73      19.87 <
   4    5  -15     393.79      70.16     317.81 o
   7    6   15     141.80      76.41     141.75 <
   1   -4   16     218.20      81.73     335.20 o
  10    6    9      -9.00      68.33      23.12 <
   4  -13  -12     317.02      96.43     137.61 o
   8    3   13      80.63      72.18      90.33 <
   1   11  -11     110.20      85.41     102.35 <
   9   -3    7     610.71      99.37     693.93 o
   9   13    8      56.94      37.10       4.41 <
   1   10  -12     301.22      85.78     237.96 o
   4  -15   -4     142.35      93.86     155.88 <
   4   -9   10      96.80     105.98      91.27 <
   3  -15    1    1185.24     207.92     997.54 o
  11    7    3     167.51     165.67     122.75 <
   8   13   -4     -49.41      93.31       2.03 <
  11    5    4     -27.73      71.45       1.70 <
   8   10   13     203.33      65.57     282.55 o
   9   -2  -10     270.00     117.92     146.15 o
  11    5   -2      45.18     103.41      15.17 <
   1   -2   17     342.00     216.92     428.87 <
   4   18    3     869.32     141.24     638.95 o
   9   14    3     247.41      53.08     289.75 o
  10   -4   -2      95.88     115.35      98.99 <
   1   18    7     555.06     108.00     466.47 o
   2  -15    3      54.00      76.59      80.77 <
   5   16   12     103.78      98.45      20.02 <
   9   -7   -3      20.39     118.47      19.63 <
  10   -1   -7     186.61      92.20     207.62 o
  11    2   -2     570.30     302.51     362.60 <
   2   12  -10     195.80      75.49      56.51 o
   9   -7   -2     318.67     126.18     332.98 o
   0   16   -3     -53.08      54.92       0.77 <
   9   -4   -9      20.57      53.08     162.23 <
   4   -5  -17     269.45      67.59     262.50 o
   7   -2  -14      87.80     102.49      86.82 <
   6   13   -7     267.98     134.63      52.54 <
  10   -4   -1     133.53      96.61      72.87 <
   4   17   11     -30.12     137.57      54.59 <
  11    7    0     -22.22      92.39       0.11 <
  10    7    9     172.10      68.14      74.34 o
   7    4  -13     112.04      72.55       0.93 <
   6    1  -15     -66.31     104.69     136.09 <
   6   17    8     137.94      96.80      18.67 <
   5   17   10     272.75     108.92     239.56 o
  11    6    4     844.34     119.75     761.52 o
   2   16   -4     601.35     108.73     456.30 o
   4   -3   15     337.59     100.84     367.27 o
   3   18    2      -1.84      76.22      43.96 <
   7   14   12      77.14      88.35       4.75 <
   9   14    5     327.12      59.33     277.65 o
   3   16   -4     290.20      83.57     262.28 o
   4  -13    4     -50.14      70.16       1.46 <
   2   12   17     172.84      85.22     128.88 o
  10    5    9     135.92      78.06     144.41 <
   1   12   17     826.90     254.39     680.46 o
   7    0  -14     439.16      96.61     345.84 o
   7    8   15     230.69     117.37     262.61 <
   4   -1  -17      40.22      64.10     108.35 <
   4  -15   -6      83.75      66.67      15.34 <
  11    4    4       4.59      61.71      27.75 <
   5   16   -3      33.98      87.98      59.21 <
  11    1    0     -24.98      50.69      15.40 <
   8   12   12      48.12      80.63      23.99 <
   5    5   17     289.65     118.10     328.50 o
   3   11  -11     230.88      77.14     191.30 o
   9   10   11     314.82      69.61     307.65 o
   1  -16    2      70.53     101.02      15.54 <
   5    8   17     216.18     138.12      96.11 <
   1  -11  -17     317.57     115.16     266.13 o
  10   -4   -3       7.16      55.29      48.55 <
   8    3  -12      38.57      96.43      64.97 <
   3  -10   10     314.63      92.94     181.18 o
   6   -9    7     225.92     110.94     259.59 o
   7   13   13     123.98      73.65     256.61 <
  10    2    8      93.31      69.24      65.03 <
  10    8   -5     314.82      69.61     227.21 o
   2   18    2     116.27      64.84     100.44 <
  10    9   -4     -67.78      62.08       1.27 <
   6   -3   13     -25.16     107.82       8.58 <
   4  -15   -3      69.43      65.02      84.35 <
   9   -7   -1      -6.43      79.35       1.33 <
  11    1   -1      58.41     122.88      57.41 <
   8   -9   -6     206.08     187.90     307.22 <
   7   -6  -13    1361.38     175.96    1098.05 o
   7    5   15     391.22     133.53     436.75 o
   9   -7   -4     114.43     152.08      21.80 <
   6    9   16      95.33      68.51     124.78 <
   9    6   -9     212.14      83.39     196.89 o
  10   11   -1     132.80      82.84     104.76 <
   2    9  -13     792.73     130.59     589.03 o
   3  -16   -5      19.47      67.59      15.37 <
   6   15   -4      61.35      69.98      25.70 <
   5  -14   -4     248.51      95.14     194.72 o
   8   15    8     492.79      86.14     439.49 o
   8   -9    0      43.53      59.33      10.97 <
   5  -12    4      82.29      66.49     102.97 <
  10   -4    0      69.61     102.67      13.72 <
   9   14    2     457.35     107.82     428.30 o
   1   18    3      90.73     141.98     109.15 <
   5   15   -5     386.26      96.80     250.11 o
   1    9  -13     690.24     113.51     646.49 o
   9   -1    9     117.92      85.78     175.92 <
   2  -16  -10     186.98      86.14      31.36 o
   8   14   10      95.51      59.51       8.57 <
  10    5   -7     -30.67      71.27      12.01 <
   8   -8    3      45.92      47.57      22.90 <
   6    4   16     144.55      77.88     158.47 <
   5   -7   11      -3.31      98.82       5.71 <
   1   12  -10      25.16      80.63       3.12 <
   5  -14   -5       8.82      85.59      33.05 <
   2  -10  -17     124.71      77.33     111.82 <
   3   -7   13     148.22      83.02     171.28 <
   9   -4    6     107.08      99.55      52.77 <
   3    4  -16     133.90      47.39      53.32 o
   2   -7  -18     150.24      49.59     256.19 o
   6   -5  -15     860.51     120.31     962.08 o
  11    1    1      31.04      67.96      34.05 <
   4  -12    6      87.61      83.02     216.52 <
   9   -6   -7      16.71     111.49      32.42 <
   7  -11   -6     276.98      70.53     242.94 o
   3   10  -12     450.00      81.00     375.59 o
   7  -10   -9      87.06      69.43     141.97 <
   4    3  -16     388.65      69.43     351.38 o
   3   12  -10     101.02      82.29      50.80 <
   3  -16   -4      87.98     116.45     102.39 <
  10   12    3     -88.16      86.14       6.90 <
   4   18    8     255.49      83.39     157.81 o
   7   -3  -14      52.90      73.47      83.26 <
   2  -13    7      93.86      86.69     121.39 <
   4   -6   13     409.96     129.67     376.36 o
   2   15   -6     138.49      71.08      91.72 <
  10    8    9      -5.88      61.35       5.69 <
   5    6  -14     314.82      55.29     330.67 o
   8   -7    5     -50.88      95.33      24.70 <
   4   16   13     -27.55     102.31       1.60 <
  11    7    4       8.45      65.02      22.34 <
   3  -16   -6      97.90     144.00      89.47 <
  11    3   -3      46.10      89.08       3.05 <
  10   -3    3     445.41     112.22     445.77 o
   5   -8   10     212.88     157.96      89.94 <
   1   10   18     622.28     142.53     577.02 o
   6  -10  -12     246.31     106.71     148.96 o
   0   14   -7     160.16     123.24     366.42 <
   7  -11   -1     128.94      72.00     169.25 <
  10   12    4      34.90      42.06      11.48 <
   6   12   15     292.96     111.12     216.25 o
   5    4  -15      14.51      54.92     109.76 <
   6   16   -2    1210.59     172.65    1023.44 o
   5   13   -8     372.49     171.00     347.58 o
   5    9  -12      10.84      73.65      11.13 <
   6   16   11    -106.53     100.10      32.20 <
   5    1  -16      92.20      99.73       6.85 <
  11    2    3      15.80      63.18     114.06 <
   7   16    0     197.45      70.35     212.28 o
   3   15   -6      82.84      79.16     158.39 <
   3    3   18     118.47     117.37     149.02 <
  10   10    8      95.51      45.55     132.24 o
  11    4   -3      52.71      74.02     133.41 <
   5  -14   -3      20.39     148.78      23.11 <
   7   13   -6     -31.04     128.02      78.78 <
   6   -9  -13     591.79     115.16     516.86 o
  11    6   -2      92.02     107.63      84.52 <
  11    8    2     -24.43     103.22      20.74 <
   9   10   -6      47.57      53.27      44.59 <
   8   15    0      62.27      85.78     127.61 <
   2   -1  -18     198.73      53.45     130.25 o
  10   12    2     -22.22      68.33      24.43 <
   3    9   18     280.47     123.98     361.93 o
   9   14    6      44.08      73.47       0.21 <
   1   18    8     157.78     109.47     194.16 <
   5   -6  -16     -14.33      64.84      16.61 <
  11    7   -1    -105.80     161.08       9.56 <
   4    7  -14      -3.67      57.31      54.27 <
   6  -12    1      -3.31      93.31      12.82 <
   6    8  -12      34.90     145.47      15.24 <
   3    6  -15     -60.80      38.76       2.26 <
   0    0   18      52.16      54.92      58.48 <
   9    9   -7     244.65      82.84     118.35 o
  11    1   -2     -35.08      90.55       0.05 <
  10    4    9     201.12      71.27     205.95 o
   1  -17   -9      97.16      82.10      75.60 <
   4  -10    9      19.47      72.73      21.52 <
   5  -11    6      15.80      74.57       0.59 <
   9    4  -10     -30.31     136.84      18.82 <
   6   17    1     100.84      78.98     129.55 <
   5   -6   12     -53.08     103.41      41.69 <
   3   18    9     -13.59     102.67       0.72 <
  10    7   -6     174.31      67.59     201.71 o
   7    1  -14     130.04      80.27      38.56 <
   5  -11  -13      89.45     111.67     137.80 <
  10   10   -3     -31.04      60.61       2.01 <
   4  -15   -7      24.06      93.49      11.52 <
  11    3    4      56.94      71.27       0.07 <
   7    8  -11     -23.88      97.16      13.84 <
   4   11   17      44.63     167.14     134.46 <
   7   16    9     202.41      79.53     167.38 o
   5  -14   -6      76.78      94.41      97.73 <
  10   11    7     676.65      96.80     625.53 o
  11    8    1     276.98      98.27     210.04 o
   2  -13  -15      67.96      63.55      10.15 <
   2   18    9      52.53      73.47      21.03 <
   7    1   14     -63.92      72.55      17.00 <
   2   10   18     -47.02     161.08      90.59 <
   7    9   15     189.37     111.86      27.34 <
   7   -1   13      31.22      91.84      90.08 <
   8   -4  -12      96.43      68.69      78.66 <
   7   15   11     -93.86      97.16      23.07 <
   8   10   -8     451.84     149.14     211.95 o
   2   13   -9     -26.45     158.33      13.25 <
  11    2   -3     207.18     113.51       0.63 <
   4   18    2     256.77      90.92     230.69 o
  11    8    3     724.77     130.41     500.21 o
  10   -4   -4     102.86      53.08      99.23 <
   3   17   -2     288.00     124.53     321.26 o
   4   13   16     643.59     299.75     546.63 o
   8   -7  -10      41.88      89.82      36.93 <
   5   18    5     133.90      65.75      32.63 o
   3  -14    4     164.20     101.20      95.54 <
   1    0  -18      56.94      42.24      42.56 <
   4   -6  -17     645.79      90.37     484.88 o
   2   -9   12     -15.06     100.47       0.33 <
   5    4   17      21.12      74.57      66.04 <
   8   11   -7      -9.18      62.63      47.24 <
   7   -5   10     220.04     153.55     366.15 <
   3  -16   -3      12.31      79.35     115.71 <
   1   -9  -18      45.55      85.41      22.72 <
   2   17   -2       5.69      73.65     131.78 <
   5  -10  -14     779.51     288.00     665.17 o
   1   16   -4     318.67      78.80     213.48 o
   5  -13  -10     236.39      94.04     196.51 o
   0   10  -12     910.28     139.78    1090.92 o
   9   -7    0    1398.30     234.37    1398.13 o
  11    1    2      98.27     166.22      87.75 <
   3   12   17      80.63     105.61       0.85 <
   5   18    6      77.14     100.84     357.11 <
   9   -7   -5       1.65      76.04      18.79 <
   5    9   17     580.96     113.33     669.72 o
   2  -10   11     105.06     139.59      27.55 <
  10   -1    6    1912.95     236.39    1763.65 o
   4  -15   -2      39.12      74.39       9.82 <
   1  -17   -1     -78.61      67.04       4.10 <
   7   -6    9      12.12      77.51      99.01 <
   9   -6    3     -58.96      70.53      22.94 <
   4   16   -4     -55.10     124.35      31.49 <
  10   12    5     -27.37      42.06       3.45 <
   9    7   12     113.14      51.06     104.99 o
   3  -16   -7     -37.10      89.27       0.81 <
   9    6   12     944.63     132.61     919.62 o
   4    1   17     422.63     122.51     578.16 o
   0   12   17      48.86      75.49     139.95 <
  10   -3   -6     127.29     269.08     167.60 <
   1  -13    8     432.73     123.98     481.70 o
   2   17   12     256.41      92.02     329.94 o
   5   12   16      29.02     103.78      51.79 <
   8    0   12     684.18     116.27     647.41 o
   9   11   -5     -20.20      77.14      10.22 <
   0   11  -11      47.57      80.45      62.08 <
  11    5    5      23.33      53.82       0.63 <
  10   -4    1     -50.51      73.29       9.22 <
   7    4   15     489.86     107.27     453.66 o
  10    2   -8      32.69      78.98     116.95 <
   9    2   11     320.69      79.53     319.78 o
   9   -3  -10      36.37     111.67     101.97 <
   5   18    4      78.61      61.35     172.41 <
  10    1   -8      30.49      90.37       0.01 <
  11    6    5      24.80     186.98      19.79 <
   8   -4    9     142.16     134.45     153.12 <
   3  -12  -15     150.06      70.90     151.38 o
  11    5   -3    -137.20      75.67       1.34 <
   9   14    1    1000.28     175.04     636.49 o
   3  -13    6    1120.04     182.94    1090.68 o
   3  -13  -14     616.04     151.35     616.62 o
   4    0  -17      16.53      43.90      28.15 <
   2  -14  -14       5.69      66.31      44.55 <
   4  -14    2    2054.20     260.26    1920.73 o
   1  -16  -12      84.67     112.22       3.13 <
   8   -6  -11       1.47      58.41      99.99 <
   2    1   18      66.86     111.12      12.42 <
   4   -9  -16     -49.22      61.53     135.87 <
  10    0    7       2.76      59.69       0.70 <
   3    9  -13      13.04      47.75       4.64 <
   3   17   12     -47.02     108.92       7.80 <
   8    6  -11      37.65     168.80      21.85 <
   9   12   10     423.18      73.29     360.19 o
  10   12    1      53.27     116.45      13.35 <
   0   10   18      73.29      79.35     118.26 <
   5   -9    9     663.61     152.45     789.12 o
   3  -11    9     155.94     169.16     171.33 <
  10   -2   -7     111.49      76.96     276.29 <
   3   13   -9       1.10     147.12       3.93 <
   8    9   -9     -42.43      95.51      10.24 <
   1   -6   15      76.04     134.45     131.48 <
   6  -12   -9     -77.88     108.00       8.70 <
   0   16   13      37.10      69.24       2.35 <
  11    8    0     306.37     106.53     204.51 o
   1   15   -6     144.00      95.69      29.94 <
   6    2  -15     -51.24      76.59       8.56 <
   5  -14   -2     395.82     102.49     323.23 o
   7   -4   11       5.69     104.51      90.11 <
   9    8   -8      27.37      78.80      47.56 <
   8   -5    8      17.08     182.57      12.80 <
   5   17   -1       1.29      25.16       0.91 <
   5  -13    2      60.06     166.59      41.42 <
   6   17    9     479.57      95.88     398.33 o
   2   -8   13      23.33     103.41       1.16 <
   1   18    2      83.20      70.53     140.67 <
   7   12   14     198.55     113.14     158.58 <
   7   -4  -14     437.33      87.43     457.88 o
  10   -2    5     432.55      93.49     406.42 o
   2   15   15     631.47     120.31     698.00 o
   8    2   13      33.80      54.00      13.15 <
   3   18    1     139.96     129.67      39.25 <
   0    9  -13      44.08      58.59     153.43 <
   9    0   10     223.35      85.41     239.60 o
   2  -12  -16     -13.96     108.37      38.83 <
   6   14   -6     643.77     161.08     522.36 o
   1    3  -17      88.16      42.80      77.76 o
   9    8   12     174.31      67.59     201.12 o
   1   13   -9      96.61     148.78     106.97 <
   6   10   16      63.92      77.14     185.32 <
  11    8    4     301.22     125.45     284.25 o
   0   17   11     130.78     126.92     108.17 <
  10    9    9      31.04      56.75      19.48 <
   1    8  -14     -49.41      77.14      10.88 <
   1    0   18     130.96      86.88     185.28 <
   8   11   13     799.90     307.84    1124.29 o
   7  -11   -7     -40.04     218.94       5.95 <
   9   -5    5     799.53     196.71     885.49 o
   6  -11  -11      23.51      76.96      57.36 <
   3   -4  -18     -81.00      62.45       7.16 <
   8   -3   10     127.65     113.33     148.80 <
  11    4    5     300.86      91.10     305.58 o
   1    5  -16     -60.80      53.45      51.20 <
  10    3   -8      42.61     142.53      54.65 <
   0   18    5      58.59     106.35       0.08 <
   5   18    7     792.73     144.37     966.39 o
   8   -8   -9     -34.71     101.20       9.60 <
   8   -9   -7     136.47      64.10     130.80 o
   2    8  -14     200.02      80.27       2.44 o
   3   -6   14    -102.12      71.08       4.16 <
   5  -14   -7     149.69     127.84     138.09 <
   5  -12  -12      66.49      60.98      30.29 <
   0   18    6     216.73      85.59     381.83 o
   9    5   12     -35.27      79.35       0.47 <
   9   13   -2     -84.12      76.96       4.35 <
   7   -9    5      35.45      61.35      49.50 <
  10    0   -8      40.78      72.55      29.69 <
   1  -14  -15      81.37      79.90      84.15 <
  11    0    0      24.61     117.55       1.69 <
  11    0   -1      31.59      57.12       2.14 <
  11    1   -3     112.22      84.12      68.78 <
   8   12   -6      74.94      62.45      88.27 <
   3    2  -17     131.88      49.04      88.43 o
   3   -3  -18     168.61      57.31     159.32 o
   6    3   16      89.63     110.94     206.33 <
   7   -8  -12     272.20     101.02     195.53 o
  11    7    5     -37.10     151.90      45.10 <
   2   18    1     132.24     106.90      87.12 <
   8   -9    1     445.59      92.20     401.16 o
   3  -15  -11     507.12     122.69     572.21 o
   7   -9  -11     -41.14      70.90      24.42 <
   9   13    9      82.47      59.14     125.88 <
   0    3  -17      44.08      62.63      17.50 <
   7  -10    3     146.02      61.16     138.28 o
   9   14    7     282.31      85.22     286.86 o
   5   -5   13      -5.88     306.92      15.84 <
   3   -9  -17     125.08      72.73      90.85 <
   7   15   -3     407.39     149.33     339.35 o
   4   18    9     561.30     142.71     958.59 o
   7  -11    0     701.63     108.18     682.70 o
   2  -11   10      62.45     211.59     114.94 <
   7   -7    8     360.55     119.75     407.39 o
   6  -11    4     112.59      70.90      30.17 <
   2   14   16     184.59      77.51     114.62 o
   6   -8  -14      41.51     170.26       8.91 <
   4    6   18     721.10     154.47     868.69 o
   8    4  -12      -3.49     128.94     127.55 <
   0   17   -1      19.10     100.65      10.87 <
   5   18    3      39.12     391.41      50.24 <
   8    7   14     275.51     117.73     338.14 o
   2   -8  -18     125.08      57.67     113.82 o
   2  -16    1     106.71      76.78     156.31 <
   4    7   18       8.63      74.20       1.81 <
   4   17   -2     534.86     101.39     565.86 o
   4   15   -6     118.84     195.61      73.82 <
   3   -5  -18      73.47      48.49      58.91 <
  10    3    9     413.08     102.86     369.66 o
   4   11  -11     254.02      94.59     199.15 o
   4   -5   14      72.00     176.33       8.58 <
   5   -2   15     249.61     122.33     278.88 o
   0   12  -10     231.98      95.88     189.81 o
   0   18    4      -9.92     134.82      30.90 <
   3  -16   -2     187.35     112.04      78.44 <
   9   11   11     140.88      58.78      45.03 o
   8    6   14      75.86     170.26      51.53 <
   4  -15   -8     625.96     119.39     717.92 o
  10    6   -7     266.69      71.08     213.28 o
  11    7   -2      33.43      73.65       1.95 <
   7    2  -14     391.96     102.86     232.46 o
   8   14   -3     273.67     108.37     240.60 o
   1   18    9     202.59     116.63     306.43 <
  11    2    4     785.20     135.92     641.30 o
   1  -13  -16     481.22     104.51     495.64 o
   3   -3   16      36.37     123.06       0.12 <
  10   11   -2      30.49     101.20     113.92 <
   6   -6  -15     403.90      85.22     427.13 o
   2  -17   -5     103.59      76.96      59.30 <
   3   15   15      97.35     125.45       4.42 <
   1   15   15      43.53      80.82     121.42 <
   2   -2   17      77.14     110.02      72.35 <
   4  -14  -11     142.16     110.39      50.78 <
  10   12    6       5.51      34.90      26.05 <
   6    0   15     201.86     119.20     311.51 <
   6  -13   -4     707.51     122.88     685.92 o
   8   15    9    1208.02     176.14    1212.30 o
  11    0    1     309.49      75.31     312.09 o
  10   -4   -5      23.88      53.08       2.11 <
   1   17   12     -58.22     285.61      79.92 <
   4   12  -10      68.88      76.41       5.30 <
  10    1    8      75.86     113.88      81.67 <
  11    0   -2     182.39      91.47     258.83 <
  11    1    3     215.08      89.82      22.40 o
   5   14   -7     221.33      86.88     307.51 o
   5    0   16     535.77     111.86     602.67 o
   0   18    7      19.47     111.49      22.42 <
  11    3   -4     168.61      98.08     105.21 <
   2    5  -16      13.04      37.10       6.42 <
   7   10   15     224.63     110.94     201.86 o
   6    5  -14     222.43      79.90     206.39 o
   3    2   18     152.08     110.39      85.37 <
   0    5  -16     -33.06      78.80       7.04 <
   8    8   14      46.84      71.08       0.72 <
   1   14   16     721.28     154.65     688.35 o
   2  -17   -6     594.18     109.29     567.94 o
   1   17   -2     -66.49      76.96       1.33 <
  11    6   -3      95.51      63.55      57.98 <
   3  -16   -8      83.02      75.12      56.14 <
   9   -7    1      34.90      59.14      89.64 <
   4    5   18     132.61     125.26     141.21 <
   5   17   11     207.00     115.90     214.01 <
   3  -15    2      50.51      70.90      38.70 <
   6  -13   -5     335.20     109.84     370.73 o
   3   -2  -18     -14.51      40.22       8.56 <
   9   -5   -9     267.06      68.33     308.85 o
   3   -1   17     137.39     101.94     212.45 <
   2    0  -18     492.79      84.31     523.35 o
   8   -6    7     310.04     108.00     395.36 o
   3  -11  -16      11.76      74.75       7.28 <
   3   10   18     -58.59      75.31      17.17 <
   5   15   14     -18.73      71.82      43.74 <
   5    3   17      -4.04     106.16       1.68 <
   6   14   14      23.14      69.06      20.78 <
   7    5  -13     -18.37      97.35      62.57 <
   9   -7   -6      10.84      58.22       4.97 <
   7   17    5      69.80      77.33      14.23 <
   0    5   19     901.47     129.86     913.85 o
   6  -10    6      47.02      65.57      28.37 <
   2  -17   -4     144.37     125.08     115.58 <
   3  -14  -13     -23.14      86.88       1.14 <
   2   -4   16      44.82      78.24      17.50 <
   2   16   14     703.65     149.88     669.44 o
   6   15   13     190.47     203.88     454.88 <
   4  -11    8    1187.81     183.86    1092.93 o
   9   12   -4      33.06      58.59       2.99 <
   6  -13   -3     354.86     113.14     203.59 o
   5   -9  -15     101.02     166.96     141.36 <
   6   -2   14     410.14     125.45     505.53 o
   4  -15   -1     231.06      79.53     166.25 o
   8   16    4     -34.90      46.10      14.37 <
  11    4   -4     115.71     139.59      34.35 <
  11    2   -4     113.88     111.31      21.64 <
   5    2  -16      98.82      47.20     109.15 o
   4   10  -12      54.55      71.45      31.10 <
  11    8   -1     205.35      90.92     150.39 o
   1    5   19     -13.59      74.94       5.94 <
   1    6   19     -44.63      65.39      15.92 <
  10   12    0      79.71     118.47      14.56 <
   8   16    5      66.31      73.29      12.27 <
   9    9   12      45.92      58.59      91.17 <
  11    9    2     100.47      95.88      14.74 <
   7   17    4     177.61      60.98     145.55 o
   2    3  -17      13.04      44.08       9.39 <
   4   18    1     131.88      72.37     155.84 <
   4    8   18     155.20     112.41     173.37 <
   4  -12  -14     392.69     111.67     447.31 o
   9    0  -11     -33.98      65.75      11.58 <
  10   -4    2     105.61     112.22     148.42 <
   5   10   17     -62.08     103.96       0.50 <
   4   -7  -17      55.84      71.08      71.20 <
   7   14   -5      13.04     130.78       0.20 <
  10    4   -8      43.53      72.73      26.05 <
  11    3    5     170.08     210.86     162.87 <
   8    8  -10    -142.90     143.45      18.93 <
   1  -15  -14      21.86     108.37       4.50 <
   9    1  -11     321.43      81.37     192.90 o
   9    5  -10     165.49      77.33     209.45 o
   3   18   10     139.59     108.92      30.04 <
   5   -7  -16     243.92     130.04     193.41 <
  10   -3    4      82.10      69.80      74.50 <
   0    6   19      89.63      63.18      34.63 <
   1  -15    5     119.94     154.47     205.08 <
  11    9    3      38.94      89.82       2.19 <
   6   -6   11     352.47     146.57     383.45 o
   3   14   16      94.04     105.43     103.34 <
   8   15   -1     349.16     105.24     160.77 o
   1  -17  -10     -41.14     114.06       5.50 <
   8    5   14     261.37      72.18     389.81 o
   6   17    0     666.92     124.16     658.18 o
   2   18   10      62.45      76.78      90.82 <
   7   -3   12       0.73     107.27       3.88 <
   2   -7   14      55.29      72.92      38.17 <
   6   -7   10     163.29     116.82     223.72 <
   4   17   12    -161.82     124.16       0.48 <
   9   -6   -8     133.71      67.78     116.48 <
   9   14    0      29.20      91.65     105.59 <
   0    8  -14      88.16      86.33     116.28 <
   9    4   12     182.75     138.31     244.97 <
   2   14   -8     138.67     109.29     104.72 <
  10   -1   -8     112.78     101.75     139.05 <
   5   18    8      97.16      72.55     168.90 <
   8   -2   11     171.73      85.96     151.51 <
   5  -14   -1     126.00      78.24     100.77 <
   5   14   15     355.04     117.37     333.00 o
   7    3   15      62.08     104.69      12.58 <
   7   17    6      53.08      80.63       5.60 <
   2  -16  -11     377.26     103.78     318.18 o
   0    4   19     606.12     195.43     541.32 o
  11    8    5     297.92      78.06     335.05 o
   7   16   -1     275.51     251.63     309.27 <
   3   16   14     103.59     127.65     200.47 <
   8   -1  -13     150.80     111.86      80.61 <
   3   -6  -18      20.20      55.10       4.45 <
  11    9    1      72.73     114.06      19.62 <
   8    0  -13     143.82      91.29      86.19 <
  10   11    8      49.41      64.47      93.65 <
   0   18    3      14.51     101.57      16.80 <
   7    7  -12     226.10     103.96     183.61 o
   6    7  -13    -130.04      98.63      20.14 <
   8   16    3     472.77      98.27     453.36 o
   2  -15  -13       3.12     101.02      35.53 <
   9    7   -9      20.20      53.27       1.30 <
   7   -7  -13      44.63      70.71       0.21 <
   2  -17   -7      96.61     131.33      10.94 <
   8   -5  -12     -63.55     155.20       1.80 <
   5  -10    8      64.29      82.84     163.95 <
   6  -13   -6     410.51     219.31     617.48 <
   4  -11  -15      69.80      87.80       5.06 <
   3    8  -14      54.92      47.75      44.32 <
   9   -1  -11      92.39     182.02      27.79 <
   4    1  -17      98.82      50.33     123.48 <
   8   16    6      23.88      56.94      23.42 <
   1    4   19     151.16     119.75     218.75 <
   8   -8    4     718.53     114.80     593.09 o
   1    7   19      69.24      65.94       9.33 <
   7   16   10     352.28      87.80     304.14 o
   3   14   -8      24.24      62.27      14.12 <
   4   13   -9     -42.61      84.86       3.80 <
   6  -12    2      -2.94      24.80      32.24 <
   8   13   12     525.67     102.67     642.60 o
  11    0    2     392.88     138.12     448.42 o
   7   17    3     500.33     109.65     404.25 o
  10    9   -5       0.00      18.37      17.34 <
   5   18    2     351.18     253.47     227.12 <
   1   11   18      57.49      76.96      10.76 <
   7  -10  -10     128.57     210.67     215.73 <
  11    6    6     583.53     105.80     525.34 o
   5  -14   -8     198.18     100.65     203.08 <
  11    0   -3      68.69     100.84      10.98 <
   4   -2   16     172.65      84.31     106.46 o
   7   -5  -14     -43.90      78.43       1.03 <
   1  -17    0     441.92     135.73     342.79 o
   8    9   14     192.31      76.78     124.85 o
   2  -17   -3      23.33      67.59      11.67 <
   9    2  -11      42.43      65.75      74.76 <
   8   13   -5     -18.37      90.00      11.44 <
   6  -13   -2     285.43      88.16     219.27 o
   0   18    8     254.02     104.51     179.63 o
  11    5    6     416.39     105.80     435.04 o
   9   -4  -10     164.39     136.65      72.82 <
   1   18    1     282.12      72.92     344.45 o
  11    5   -4     110.20      64.84      26.67 <
   8   14   11      42.43      72.00     142.02 <
  10    6   10      -2.20      75.86      20.61 <
  11    1   -4      18.73     119.02       1.27 <
  10   10    9      45.92      56.94      22.52 <
   2   11   18     -60.98      78.61       0.39 <
   5   16   13     -40.04     101.20     139.84 <
   4    4   18     171.92     113.69      37.18 <
  11    9    4      63.00      95.51      14.94 <
  10    7   10     104.14      67.41     219.38 <
   1   16   14      63.73      76.96      18.84 <
   1  -16    3     475.71     161.08     399.37 o
   3  -12    8     262.84      90.00     345.26 o
[truncated: 26,452 more chars]
